# Supplementary material for: Multi-omics analysis reveals neuroinflammation, activated glial signaling, and dysregulated synaptic signaling and metabolism in the hippocampus of aged mice
Source: Front Aging Neurosci. 2022 Nov 3;14:964429. doi: 10.3389/fnagi.2022.964429 (PMC9669972; doi:10.3389/fnagi.2022.964429)
Supplement: Supplementary Table 1 — List of metabolites identified in aged and young hippocampal tissue of mice. [file Table_1.XLSX]

## Sheet: Table S1
Metabolites	MS2 score	Ion	rt	mz	SuperClass	Class	VIP	P-VALUE	Q-VALUE	FC
(-)-Epigallocatechin	0.499175	neg	17.5142	305.069	Phenylpropanoids and polyketides	Others	1.31419	0.189747	0.668256	0.786632
(Â±)-2-(1-Methylpropyl)-4,6-dinitrophenol	0.987751	neg	24.7142	239.067	Benzenoids	Others	1.36517	0.157991	0.649956	0.802052
(Â±)-erythro-Isoleucine	0.913212	pos	302.314	132.102	Organic acids and derivatives	Others	1.80628	0.0173916	0.358035	0.576742
(Â±)-Tryptophan	0.885601	pos	259.731	205.097	Organoheterocyclic compounds	Others	1.68798	0.0349382	0.4433	0.798596
(alpha-D-mannosyl)7-beta-D-mannosyl-diacetylchitobiosyl-L-asparagine, isoform A (protein)	0.945418	pos	55.7275	90.0549	Organic acids and derivatives	Amino acids, peptides, and analogues	0.32999	0.773895	0.815506	0.887359
(E)-3-(2-Methylpropylidene)-1(3H)-isobenzofuranone	0.957086	pos	635.072	189.091	Organoheterocyclic compounds	Others	0.928339	0.357105	0.729552	0.626199
(R)-3-Hydroxybutyric acid	0.799282	neg	237.568	103.04	Organic acids and derivatives	Carbohydrates and carbohydrate conjugates	0.958342	0.275117	0.700224	1.76511
(R)-lipoic acid	0.509283	neg	51.3843	205.035	Organoheterocyclic compounds	Others	0.972543	0.295967	0.707376	0.542226
(R)-Salsolinol	0.441688	pos	250.754	180.102	Organoheterocyclic compounds	Others	0.912926	0.316039	0.720429	0.628425
(S1)-Methoxy-3-heptanethiol	0.903973	pos	353.715	163.116	Organooxygen compounds	Others	1.69174	0.0339471	0.439194	0.833754
1-(1-Propenylthio)propyl propyl disulfide	0.758571	pos	32.8531	223.063	Organosulfur compounds	Others	0.433349	0.939289	0.842888	1.0456
1-(1-Pyrrolidinyl)-2-propanone	0.966674	pos	52.996	128.107	Organoheterocyclic compounds	Others	1.48044	0.112591	0.603297	0.696033
1-(gamma-Glutamylamino)cyclopropanecarboxylic acid	0.767226	pos	425.866	231.097	Organic acids and derivatives	Amino acids, peptides, and analogues	0.449867	0.647107	0.787055	0.971868
1,1-Dimethylbiguanide	0.994919	pos	259.64	130.109	Organic nitrogen compounds	Others	1.59579	0.0478219	0.486002	0.586671
1,9-Nonanedithiol	0.735543	pos	152.054	193.109	Organosulfur compounds	Others	0.965673	0.429905	0.741795	1.41056
11(R)-HETE	0.811811	neg	54.5039	319.228	Lipids and lipid-like molecules	Lipids and lipid-like molecules	0.949336	0.275294	0.700288	0.583582
15-Methylpalmitate	0.981485	neg	44.046	269.248	Organic compounds	Lipids and lipid-like molecules	0.541171	0.751079	0.805199	0.907671
1-deoxy-1-(N6-lysino)-D-fructose	0.980067	pos	400.423	134.045	Organic acids and derivatives	Amino acids, peptides, and analogues	1.91607	0.00402891	0.247537	0.69119
1H-Indole-2,3-dione	0.987265	neg	312.9	146.025	Organoheterocyclic compounds	Others	1.04113	0.349326	0.722246	1.43274
1-Hydroxy-10-methylacridone	0.662409	pos	388.944	226.084	Organoheterocyclic compounds	Others	1.55393	0.0553891	0.507117	1.31569
1-Methylhistamine	0.998081	pos	358.456	126.103	Organic nitrogen compounds	Others	1.86072	0.0126451	0.333699	0.744042
1-Methylhistidine	0.880983	pos	548.298	170.093	Organic acids and derivatives	Amino acids, peptides, and analogues	0.50768	0.579204	0.767961	0.890755
1-Methylnicotinamide	0.999827	pos	324.83	137.071	Organoheterocyclic compounds	Others	1.91251	0.00844971	0.305334	0.493829
1-Nitrohexane	0.550119	pos	603.932	132.102	Organic 1,3-dipolar compounds	Others	0.525248	0.667519	0.792214	0.789052
1-Pyrroline	0.994579	pos	69.3119	70.0653	Organoheterocyclic compounds	Others	0.660184	0.569048	0.764933	1.36471
2-(3,4-Dihydroxybenzoyloxy)-4,6-dihydroxybenzoate	0.908339	pos	218.786	307.043	Phenylpropanoids and polyketides	Others	1.58737	0.0444564	0.475941	0.62662
2,3-Dihydro-5-methyl-1H-pyrrolizine-7-carboxaldehyde	0.983013	pos	711.023	150.092	Organoheterocyclic compounds	Others	0.0250994	0.958755	0.845586	0.961831
2,3-Dihydro-5-propanoyl-1H-pyrrolizine	0.94089	pos	71.9418	164.107	Organoheterocyclic compounds	Others	0.812831	0.858319	0.830578	1.10187
2,3-Dihydro-6-methyl-1H-pyrrolizine-5-carboxaldehyde	0.989702	pos	679.174	150.092	Organoheterocyclic compounds	Others	0.20363	0.800638	0.820563	0.974741
2,3-Dihydroxybutanedioic acid	0.506614	neg	32.5567	149.01	Organic oxygen compounds	Carbohydrates and carbohydrate conjugates	0.204185	0.988324	0.844698	1.00555
2,4-Toluenediamine	0.943158	pos	171.288	123.092	Benzenoids	Others	0.887832	0.43577	0.742617	1.44212
2,5-Diethyl-3,6-dimethylpyrazine	0.96186	pos	608.053	165.139	Organoheterocyclic compounds	Others	0.0342246	0.657446	0.7897	0.84019
2,5-Dihydro-2,4,5-trimethyloxazole	0.499999	pos	22.7905	114.091	Organoheterocyclic compounds	Others	0.111924	0.7331	0.807219	0.800475
2,5-Dimethyl-1H-pyrrole	0.787082	pos	669.441	96.0808	Organoheterocyclic compounds	Others	1.3977	0.0968203	0.584283	0.594495
2-acetyl-1-alkyl-sn-glycero-3-phosphocholine	0.542532	pos	190.035	524.371	Lipids and lipid-like molecules	Lipids and lipid-like molecules	1.41506	0.130881	0.624374	1.1607
2-Acetylpyrrolidine	0.757196	pos	631.725	114.091	Organoheterocyclic compounds	Others	0.331332	0.631903	0.783043	0.886214
2-Acetylthiazole	0.920732	pos	295.133	128.018	Organic oxygen compounds	Others	1.69713	0.0357751	0.446647	0.853665
2-Aminoacrylic acid	0.984843	pos	38.9316	88.0394	Organic acids and derivatives	Amino acids, peptides, and analogues	0.818773	0.695193	0.798821	0.774112
2-Azetidinecarboxylic acid	0.931888	pos	373.065	102.055	Organic acids and derivatives	Others	0.227145	0.931844	0.841832	1.01388
2-Diethylaminoethanol	0.490199	pos	14.0047	118.123	Organic nitrogen compounds	Others	0.863186	0.57677	0.767243	1.30879
2-Ethyl-2-Hydroxybutyric acid	0.999998	neg	116.658	131.072	Lipids and lipid-like molecules	Lipids and lipid-like molecules	1.17371	0.215075	0.679465	0.845985
2-Furoic acid	0.98335	neg	79.9771	111.009	Organoheterocyclic compounds	Others	0.975249	0.131998	0.629666	0.486387
2-Hydroxyethanesulfonate	0.968672	neg	155.943	124.991	Organic acids and derivatives	Others	0.447196	0.683988	0.790102	0.977165
2-Keto-3-deoxy-D-gluconic acid	0.768759	neg	68.8605	177.041	Organic acids and derivatives	Carbohydrates and carbohydrate conjugates	0.365439	0.690431	0.791653	0.952225
2-Ketobutyric acid	0.89852	neg	79.1196	101.025	Organic acids and derivatives	Carbohydrates and carbohydrate conjugates	1.19061	0.237409	0.687593	0.645251
2-Methoxy-(3 or 5 or 6)-isopropylpyrazine	0.907535	pos	41.5733	153.102	Organooxygen compounds	Others	0.693128	0.458099	0.745572	0.449076
2-Methylbutylamine	0.945422	pos	167.277	88.1121	Organonitrogen compounds	Others	0.882735	0.478471	0.748044	1.39888
2-Methylpiperidine	0.872778	pos	670.167	100.112	Organoheterocyclic compounds	Others	0.75538	0.373943	0.732768	0.816964
2-Propylpiperidine	0.972874	pos	153.293	128.144	Alkaloids and derivatives	Others	0.610691	0.573846	0.766374	0.947468
2-Pyridylacetic acid	0.997978	pos	297.517	138.055	Organoheterocyclic compounds	Others	2.01686	0.00743497	0.295018	2.57393
2-Pyrrolidineacetic acid	0.637092	pos	74.2776	130.086	Organoheterocyclic compounds	Others	0.122045	0.900673	0.837249	0.955566
2-Pyrrolidinone	0.906498	pos	389.351	86.0601	Organoheterocyclic compounds	Others	1.7126	0.0266827	0.408672	0.76652
3,3,5-triiodo-L-thyronine-beta-D-glucuronoside	0.99722	pos	264.339	132.102	Organic acids and derivatives	Amino acids, peptides, and analogues	0.852804	0.690168	0.797653	1.22072
3-Acetamidobutanal	0.676531	pos	197.796	130.086	Organic oxygen compounds	Others	1.95333	0.00637874	0.281887	0.411181
3-Acetyl-2,7-naphthyridine	0.952722	pos	245.847	173.071	Organoheterocyclic compounds	Others	0.598809	0.517284	0.752254	1.15886
3-Aminobutanoic acid	0.868345	pos	461.01	104.071	Organic acids and derivatives	Amino acids, peptides, and analogues	1.44803	0.0745087	0.548395	0.287022
3'-AMP	0.990696	neg	487.11	346.056	Nucleosides, nucleotides, and analogues	Nucleosides, nucleotides, and analogues	0.847898	0.668052	0.786166	0.803759
3beta,6beta-Dihydroxynortropane	0.868521	pos	538.089	144.102	Alkaloids and derivatives	Others	1.76394	0.0248134	0.399487	1.10659
3-Dehydroxycarnitine	0.91002	pos	377.053	146.118	Lipids and lipid-like molecules	Lipids and lipid-like molecules	1.79413	0.0176235	0.359194	0.792708
3-Furoic acid	0.855795	neg	498.671	111.009	Organoheterocyclic compounds	Others	0.911899	0.439224	0.740169	0.647711
3-Hydroxyglutaric acid	0.614968	neg	564.68	147.03	Organic acids and derivatives	Carbohydrates and carbohydrate conjugates	1.11684	0.271141	0.698753	0.826908
3-Hydroxyisovalerylcarnitine	0.764996	pos	305.853	262.165	Lipids and lipid-like molecules	Lipids and lipid-like molecules	0.847126	0.901379	0.837355	1.07089
3-Hydroxymethylglutaric acid	0.986148	neg	371.529	161.046	Lipids and lipid-like molecules	Lipids and lipid-like molecules	0.112997	0.94543	0.838788	0.995984
3-Methoxyanthranilate	0.844589	neg	148.62	166.051	Benzenoids	Others	0.569922	0.77028	0.809128	0.837984
3-Methylhistidine	0.796443	pos	395.767	170.093	Organic acids and derivatives	Amino acids, peptides, and analogues	0.886856	0.678199	0.794815	1.24842
3-Nonyl-1H-pyrazole	0.473792	pos	3.12065	195.186	Organoheterocyclic compounds	Others	0.941332	0.226556	0.69076	1.80143
3-Sulfinato-L-alaninate	0.624234	neg	173.242	152.003	Organic acids and derivatives	Amino acids, peptides, and analogues	0.208939	0.865773	0.826529	1.09505
3-Sulfinoalanine	0.533519	neg	188.909	152.003	Organic acids and derivatives	Amino acids, peptides, and analogues	0.179975	0.808021	0.816406	1.18396
4',5,6,7,8-Pentahydroxy-3'-methoxyflavone	0.434555	pos	393.421	333.059	Phenylpropanoids and polyketides	Others	1.81839	0.0167965	0.354949	0.88021
4-Aminophenol	0.999233	pos	167.865	110.06	Benzenoids	Others	0.0441254	0.909169	0.838524	0.9693
4-Deoxyerythronic acid	0.62884	pos	389.372	87.0441	Organic oxygen compounds	Carbohydrates and carbohydrate conjugates	1.74243	0.0202994	0.372948	0.758275
4-Dodecylbenzenesulfonic Acid	0.950828	neg	28.2272	325.185	Benzenoids	Others	0.300334	0.945312	0.838771	0.967816
4-Guanidinobutanoic acid	0.958152	pos	357.835	146.093	Organic acids and derivatives	Amino acids, peptides, and analogues	0.371616	0.749647	0.810668	1.01426
4-Hydroxy-2-butenoic acid gamma-lactone	0.666353	pos	305.416	85.0283	Organoheterocyclic compounds	Others	1.20876	0.206869	0.681329	1.31713
4-Hydroxybenzaldehyde	0.730752	neg	353.638	121.03	Organic oxygen compounds	Others	0.880732	0.394015	0.732052	0.967138
5-(2-Furanyl)-3,4-dihydro-2H-pyrrole	0.755669	pos	301.829	136.076	Organoheterocyclic compounds	Others	1.10485	0.0283407	0.416101	0.331727
5,6-Dihydroxyindole	0.743743	pos	104.247	150.055	Organoheterocyclic compounds	Others	1.04928	0.543178	0.756827	1.42823
5-Aminopentanamide	0.494665	pos	50.6883	117.102	Organic acids and derivatives	Amino acids, peptides, and analogues	0.412158	0.422362	0.740706	1.50878
5'-Methylthioadenosine	0.994241	neg	102.285	296.082	Nucleosides, nucleotides, and analogues	Nucleosides, nucleotides, and analogues	0.383204	0.723045	0.799163	0.962463
6-Chloro-N-(1-methylethyl)-1,3,5-triazine-2,4-diamine	0.748372	pos	259.97	188.071	Organoheterocyclic compounds	Others	0.94089	0.302215	0.716863	0.590187
7-Azaindolizine	0.615829	pos	64.6122	119.061	Organoheterocyclic compounds	Others	1.25352	0.17678	0.663584	0.822839
7-Ethoxy-4-methyl-2H-1-benzopyran-2-one	0.893126	pos	589.058	205.086	Phenylpropanoids and polyketides	Others	0.842731	0.502067	0.750676	0.715262
7-Methylxanthine	0.815123	neg	347.847	165.04	Organoheterocyclic compounds	Nucleosides, nucleotides, and analogues	1.72073	0.0302152	0.412027	0.825805
8-Hydroxyguanine	0.321019	pos	295.133	168.052	Organoheterocyclic compounds	Nucleosides, nucleotides, and analogues	1.67976	0.0403815	0.463305	0.829788
Acamprosate	0.779665	neg	122.744	180.034	Organic acids and derivatives	Others	0.437709	0.688207	0.79112	0.937957
Acetohydroxamic Acid	1	neg	365.449	74.0248	Organic acids and derivatives	Others	1.5869	0.0641186	0.524648	0.802546
Acetylcholine	0.994459	pos	198.515	146.118	Organic nitrogen compounds	Others	0.443778	0.652181	0.788362	0.918376
Acrylic acid	0.995478	neg	81.4674	71.0139	Organic acids and derivatives	Carbohydrates and carbohydrate conjugates	0.609909	0.677468	0.788509	0.873544
Adenine	0.999996	pos	436.373	136.062	Organoheterocyclic compounds	Nucleosides, nucleotides, and analogues	0.969181	0.146778	0.640153	0.498737
Adenosine	0.998097	pos	311.753	268.103	Nucleosides, nucleotides, and analogues	Nucleosides, nucleotides, and analogues	0.174333	0.850597	0.829303	0.974971
Adenosine 2'-phosphate	0.997432	pos	488.719	348.069	Organic oxygen compounds	Carbohydrates and carbohydrate conjugates	0.888205	0.451029	0.744665	0.647775
Adenosine 3',5'-diphosphate	0.995713	pos	491.175	428.037	Nucleosides, nucleotides, and analogues	Nucleosides, nucleotides, and analogues	1.00083	0.325969	0.722824	1.18162
Adenosine diphosphate ribose	0.764778	neg	418.397	558.064	Nucleosides, nucleotides, and analogues	Nucleosides, nucleotides, and analogues	0.938242	0.400587	0.733334	1.99712
Adenosine monophosphate	0.982054	neg	431.435	346.056	Nucleosides, nucleotides, and analogues	Nucleosides, nucleotides, and analogues	0.978142	0.427114	0.738147	1.20547
Adenylsuccinic acid	0.849612	neg	487.641	462.067	Nucleosides, nucleotides, and analogues	Nucleosides, nucleotides, and analogues	0.75675	0.39451	0.73215	0.834533
Adrenic acid	0.996308	neg	39.8426	331.264	Lipids and lipid-like molecules	Lipids and lipid-like molecules	1.30238	0.200745	0.673424	0.766259
Alanyl-Isoleucine	0.55498	pos	397.965	203.139	Organic acids and derivatives	Amino acids, peptides, and analogues	1.4545	0.103862	0.59307	1.12656
Allantoin	0.902588	neg	185.21	157.037	Organoheterocyclic compounds	Others	1.86328	0.0147723	0.32263	1.55324
alpha-Tocopherol	0.896068	neg	33.5689	429.373	Lipids and lipid-like molecules	Others	1.36684	0.137775	0.634716	1.11278
Aminoadipic acid	0.928225	neg	404.685	160.062	Organic acids and derivatives	Amino acids, peptides, and analogues	0.0597414	0.90405	0.832644	1.02501
Arachidonic acid	0.988101	neg	43.4663	303.233	Lipids and lipid-like molecules	Lipids and lipid-like molecules	0.481459	0.643278	0.779744	0.742965
Argininic acid	0.924807	pos	371.693	176.103	Organic acids and derivatives	Amino acids, peptides, and analogues	0.016067	0.991368	0.849903	1.00821
Ascorbic acid	0.886044	neg	314.765	175.025	Organoheterocyclic compounds	Others	0.806512	0.902637	0.832426	0.908591
Asymmetric dimethylarginine	0.857569	pos	510.428	203.151	Organic acids and derivatives	Amino acids, peptides, and analogues	0.400618	0.627919	0.781967	1.18289
Beta-D-Fructose 2-phosphate	0.862967	pos	477.52	261.037	Organic oxygen compounds	Carbohydrates and carbohydrate conjugates	0.061051	0.957923	0.845472	1.00622
Beta-Glycerophosphoric acid	0.915448	neg	435.905	171.007	Lipids and lipid-like molecules	Lipids and lipid-like molecules	1.03101	0.208986	0.676986	0.356648
Betaine	0.9994	pos	272.946	118.086	Organic acids and derivatives	Amino acids, peptides, and analogues	1.77178	0.0162145	0.351769	0.691151
Beta-Leucine	0.994374	neg	275.522	130.087	Organic acids and derivatives	Amino acids, peptides, and analogues	0.515424	0.660297	0.784196	0.962315
But-2-enoic acid	0.85321	neg	438.909	85.0296	Lipids and lipid-like molecules	Lipids and lipid-like molecules	1.53265	0.0958842	0.587669	0.680922
Butyrylcarnitine	0.813853	pos	257.551	232.154	Lipids and lipid-like molecules	Lipids and lipid-like molecules	1.26262	0.198488	0.676839	1.75979
Calcitriol	0.546364	pos	174.175	399.329	Lipids and lipid-like molecules	Lipids and lipid-like molecules	0.955766	0.314473	0.720039	0.709071
Capric acid	0.994709	neg	39.4372	171.139	Lipids and lipid-like molecules	Lipids and lipid-like molecules	0.352951	0.774375	0.809945	1.03877
Carnosine	0.980883	neg	419.594	225.099	Organic acids and derivatives	Amino acids, peptides, and analogues	2.02084	0.000128929	0.145854	1.67283
CDP-Ethanolamine	0.866575	pos	443.856	447.067	Nucleosides, nucleotides, and analogues	Nucleosides, nucleotides, and analogues	1.42892	0.114988	0.605939	0.909322
Chlorogenic acid	0.991243	neg	327.564	353.088	Organic oxygen compounds	Others	0.463287	0.736293	0.802061	1.09127
Cholesterol sulfate	0.73173	neg	26.2267	465.303	Lipids and lipid-like molecules	Lipids and lipid-like molecules	1.42599	0.123774	0.621827	0.882586
Choline	0.999223	pos	274.029	104.107	Organic nitrogen compounds	Others	1.40419	0.12464	0.61734	0.82032
cis-5-Tetradecenoylcarnitine	0.451168	pos	177.222	370.294	Lipids and lipid-like molecules	Lipids and lipid-like molecules	0.192728	0.940436	0.84305	0.980011
cis-Aconitic acid	0.899648	neg	298.373	173.009	Organic acids and derivatives	Carbohydrates and carbohydrate conjugates	0.929779	0.272981	0.699438	0.603149
Citicoline	0.947848	pos	439.453	489.115	Nucleosides, nucleotides, and analogues	Nucleosides, nucleotides, and analogues	1.84998	0.0122149	0.331515	0.816494
Citraconic acid	0.991684	neg	438.858	129.02	Lipids and lipid-like molecules	Lipids and lipid-like molecules	1.5966	0.0737099	0.547516	0.749892
Citramalic acid	0.782946	neg	170.786	147.03	Lipids and lipid-like molecules	Lipids and lipid-like molecules	1.24607	0.201726	0.673861	0.771615
Citric acid	0.998636	neg	497.447	191.02	Organic acids and derivatives	Carbohydrates and carbohydrate conjugates	1.22861	0.194482	0.670543	0.583228
Citrulline	0.883898	pos	391.975	176.103	Organic acids and derivatives	Amino acids, peptides, and analogues	0.954687	0.248187	0.699629	0.550002
Cochliophilin A	0.498964	pos	332.743	283.063	Phenylpropanoids and polyketides	Others	0.548098	0.485505	0.748854	1.25838
Cohibin B	0.601483	pos	75.6232	577.517	Lipids and lipid-like molecules	Lipids and lipid-like molecules	0.937698	0.257798	0.703154	0.597348
Creatine	0.999737	neg	347.806	130.062	Organic acids and derivatives	Amino acids, peptides, and analogues	1.65279	0.0450815	0.469595	0.864842
Creatinine	0.999676	pos	349.55	114.066	Organic acids and derivatives	Amino acids, peptides, and analogues	1.99291	0.00609159	0.277784	0.750532
Cyclamic acid	0.997618	neg	65.4689	178.054	Organic acids and derivatives	Others	0.0365504	0.771136	0.809299	0.897201
Cytidine	0.920371	neg	242.201	242.079	Nucleosides, nucleotides, and analogues	Nucleosides, nucleotides, and analogues	1.27001	0.192095	0.669402	1.10808
Cytidine monophosphate	0.937235	pos	443.83	324.059	Nucleosides, nucleotides, and analogues	Nucleosides, nucleotides, and analogues	1.55802	0.0813794	0.56102	0.780953
Cytosine	0.998598	pos	207.792	112.051	Organoheterocyclic compounds	Nucleosides, nucleotides, and analogues	0.318046	0.757027	0.812167	0.968532
D-Arginine	0.339479	pos	49.5017	185.165	Organic acids and derivatives	Amino acids, peptides, and analogues	0.804426	0.55513	0.760644	1.32784
Dehydroascorbic acid	0.953465	neg	105.585	173.009	Organoheterocyclic compounds	Others	0.29117	0.914234	0.834199	0.965168
Deoxyguanosine	0.997966	pos	187.586	268.104	Nucleosides, nucleotides, and analogues	Nucleosides, nucleotides, and analogues	0.692238	0.480072	0.748231	0.885173
Deoxyuridine	0.842261	neg	117.464	227.067	Nucleosides, nucleotides, and analogues	Nucleosides, nucleotides, and analogues	0.797751	0.41345	0.735737	0.876017
D-Glutamic acid	0.995242	neg	393.765	146.046	Organic acids and derivatives	Amino acids, peptides, and analogues	1.26529	0.179821	0.663128	0.92903
D-Glutamine	0.965697	neg	397.373	145.062	Organic acids and derivatives	Amino acids, peptides, and analogues	1.72333	0.0285284	0.403653	1.08136
Diacetone alcohol	0.870137	neg	83.2876	115.077	Organic oxygen compounds	Others	0.940017	0.310615	0.711901	0.596253
Diethanolamine	0.982259	pos	315.823	106.086	Organic nitrogen compounds	Others	0.216259	0.738702	0.8084	0.724251
Diethyl phthalic acid	0.985508	neg	39.5452	221.082	Benzenoids	Others	0.526917	0.618344	0.77288	1.23197
Dihydro-O-methylsterigmatocystin	0.456832	pos	10.2147	341.103	Phenylpropanoids and polyketides	Others	0.237416	0.859593	0.830787	1.10027
Dihydrothymine	0.565569	pos	360.223	129.066	Organoheterocyclic compounds	Nucleosides, nucleotides, and analogues	1.68419	0.0355197	0.445637	0.864696
Dihydrouracil	0.794515	pos	346.03	115.05	Organoheterocyclic compounds	Nucleosides, nucleotides, and analogues	1.23736	0.194879	0.674806	1.16861
Dimethyl fumarate	0.959174	pos	305.416	145.05	Lipids and lipid-like molecules	Lipids and lipid-like molecules	0.962714	0.231296	0.692825	1.74005
Dimethylglycine	0.997811	neg	373.77	102.056	Organic acids and derivatives	Amino acids, peptides, and analogues	1.90075	0.00585654	0.24688	0.77634
DL-2-Aminooctanoic acid	0.723452	pos	384.331	160.133	Organic acids and derivatives	Amino acids, peptides, and analogues	1.48962	0.095489	0.582508	1.57544
DL-Glutamate	0.991479	pos	393.148	148.061	Organic acids and derivatives	Amino acids, peptides, and analogues	1.78669	0.0701279	0.539414	0.809712
D-Mannose 1-phosphate	0.749276	neg	455.317	259.022	Organic oxygen compounds	Carbohydrates and carbohydrate conjugates	0.842908	0.775917	0.810252	1.20042
Docosahexaenoic acid	0.980519	neg	40.0234	327.233	Lipids and lipid-like molecules	Lipids and lipid-like molecules	0.657549	0.556463	0.75566	0.876421
Dodecanoic acid	0.977433	neg	52.1521	199.17	Lipids and lipid-like molecules	Lipids and lipid-like molecules	1.01195	0.315135	0.713223	0.897137
Dodecanoylcarnitine	0.955576	pos	182.709	344.279	Lipids and lipid-like molecules	Lipids and lipid-like molecules	0.0371333	0.878033	0.83375	1.12308
Dopamine quinone	0.992537	pos	299.368	152.071	Organic oxygen compounds	Others	1.00857	0.324883	0.722568	1.05926
D-Pipecolic acid	0.990041	pos	308.412	130.086	Organic acids and derivatives	Amino acids, peptides, and analogues	0.749917	0.508651	0.751369	1.22191
D-Proline	0.996411	pos	312.078	116.071	Organic acids and derivatives	Amino acids, peptides, and analogues	1.91779	0.00294321	0.229101	0.767945
D-Ribose	0.93389	neg	158.337	149.045	Organic oxygen compounds	Carbohydrates and carbohydrate conjugates	1.23315	0.212891	0.67859	0.708326
D-Ribose 5-phosphate	0.921874	neg	448.448	229.012	Organic oxygen compounds	Carbohydrates and carbohydrate conjugates	0.865149	0.686981	0.790825	1.23385
D-Sedoheptulose 7-phosphate	0.853108	neg	464.116	289.033	Organic oxygen compounds	Carbohydrates and carbohydrate conjugates	0.793988	0.259615	0.694436	0.237718
dUMP	0.49341	neg	226.163	307.034	Nucleosides, nucleotides, and analogues	Nucleosides, nucleotides, and analogues	0.909832	0.396605	0.732562	1.09599
Elaidic carnitine	0.374361	pos	169.648	426.357	Lipids and lipid-like molecules	Lipids and lipid-like molecules	0.341309	0.86988	0.832453	0.963425
Epidermin	0.687002	pos	395.665	262.128	Organic oxygen compounds	Carbohydrates and carbohydrate conjugates	1.06978	0.285536	0.712156	1.10716
Epsilon-caprolactam	0.639694	pos	97.9711	114.091	Organoheterocyclic compounds	Others	1.0241	0.0943029	0.580894	0.402311
Erythrono-1,4-lactone	0.718712	neg	170.893	117.02	Organoheterocyclic compounds	Others	0.0201478	0.866806	0.8267	0.880688
Ethenyl acetate	0.990923	pos	373.314	87.044	Organic acids and derivatives	Carbohydrates and carbohydrate conjugates	1.67776	0.0435706	0.47334	0.819212
Ethiin	0.734094	pos	278.909	166.052	Organic acids and derivatives	Amino acids, peptides, and analogues	1.05664	0.341771	0.726376	1.42553
Ethyl carbamate	0.999522	pos	347.756	90.0549	Organic acids and derivatives	Others	1.49806	0.0914014	0.57681	0.893643
Ethyl oleate	0.996264	neg	43.2752	309.28	Lipids and lipid-like molecules	Lipids and lipid-like molecules	0.344737	0.640651	0.779041	0.704279
Ethylmethylacetic acid	0.615427	neg	41.5044	101.061	Lipids and lipid-like molecules	Lipids and lipid-like molecules	0.0908551	0.867603	0.826831	0.96898
Fexofenadine	0.566285	neg	195.494	500.278	Benzenoids	Others	1.63592	0.054568	0.499248	0.92292
Fludarabine	0.988212	pos	182.748	286.094	Nucleosides, nucleotides, and analogues	Nucleosides, nucleotides, and analogues	1.0451	0.285046	0.71201	0.926851
Formiminoglutamic acid	0.684903	pos	216.998	175.072	Organic acids and derivatives	Amino acids, peptides, and analogues	1.81061	0.0259523	0.405192	0.580385
Formylanthranilic acid	0.568543	pos	353.07	166.051	Benzenoids	Others	0.270908	0.776296	0.815972	0.936062
Galactitol	0.640353	neg	282.998	181.072	Organic oxygen compounds	Carbohydrates and carbohydrate conjugates	0.605294	0.564786	0.756822	1.03207
Galactose 1-phosphate	0.888744	neg	481.355	259.022	Organic oxygen compounds	Carbohydrates and carbohydrate conjugates	1.51225	0.101381	0.595541	1.61136
gamma-Aminobutyric acid	0.994896	pos	373.314	104.071	Organic acids and derivatives	Others	1.54602	0.0774867	0.554071	0.833259
gamma-Glutamylglutamic acid	0.722352	pos	489.959	277.103	Organic acids and derivatives	Amino acids, peptides, and analogues	1.83288	0.00298097	0.229701	0.455249
gamma-Glutamylleucine	0.87493	pos	410.973	261.144	Organic acids and derivatives	Amino acids, peptides, and analogues	1.7636	0.0257885	0.404393	0.789972
GDP-glucose	0.729466	neg	467.222	604.071	Nucleosides, nucleotides, and analogues	Nucleosides, nucleotides, and analogues	0.444235	0.629608	0.776033	0.978111
Gluconic acid	0.810976	neg	384.453	195.051	Organic oxygen compounds	Carbohydrates and carbohydrate conjugates	0.124771	0.967195	0.841842	0.992876
Glutamylglutamic acid	0.904359	neg	454.218	275.088	Organic acids and derivatives	Amino acids, peptides, and analogues	1.66623	0.0580239	0.509104	0.535503
Glutathione	0.798314	neg	400.301	306.076	Organic acids and derivatives	Amino acids, peptides, and analogues	0.0196403	0.960586	0.840927	0.96315
Glyceraldehyde	0.966496	neg	82.3612	89.0245	Organic oxygen compounds	Carbohydrates and carbohydrate conjugates	0.989772	0.342067	0.720463	0.86027
Glycerophosphocholine	0.898587	pos	373.377	258.109	Lipids and lipid-like molecules	Lipids and lipid-like molecules	0.860895	0.606553	0.776007	0.747353
Glycerylphosphorylethanolamine	0.598935	pos	392.56	216.063	Organic acids and derivatives	Others	0.914722	0.483337	0.748607	1.43057
Glycine	0.975606	neg	353.01	74.0248	Organic acids and derivatives	Amino acids, peptides, and analogues	1.90533	0.00712339	0.263763	0.699564
Glycolic acid	0.997808	neg	329.748	75.0088	Organic acids and derivatives	Carbohydrates and carbohydrate conjugates	1.28439	0.206047	0.675744	0.853823
Glycyl-glycine	0.61188	neg	354.409	131.041	Organic acids and derivatives	Amino acids, peptides, and analogues	0.358995	0.727704	0.800192	0.969526
Glyoxylic acid	0.99932	neg	55.4171	72.9931	Organic acids and derivatives	Carbohydrates and carbohydrate conjugates	0.126931	0.845368	0.823082	1.08801
Guanine	0.994835	pos	263.982	152.057	Organoheterocyclic compounds	Nucleosides, nucleotides, and analogues	1.36257	0.138236	0.632027	0.681547
Guanosine	0.918076	neg	264.255	282.084	Nucleosides, nucleotides, and analogues	Nucleosides, nucleotides, and analogues	1.24714	0.201966	0.673968	0.714526
Guanosine monophosphate	0.98901	pos	468.482	364.065	Nucleosides, nucleotides, and analogues	Nucleosides, nucleotides, and analogues	0.664435	0.552195	0.759719	0.900795
Homoanserine	0.747457	pos	422.242	255.145	Organic acids and derivatives	Amino acids, peptides, and analogues	1.96011	0.000834257	0.157926	1.94202
Homocarnosine	0.965269	neg	432.028	239.115	Organic acids and derivatives	Amino acids, peptides, and analogues	1.98517	0.00193527	0.185481	1.62684
Hydrogen phosphate	0.464604	neg	574.865	96.9697	Homogeneous non-metal compounds	Others	0.614412	0.567081	0.757448	0.950287
Hydroxyphenyllactic acid	0.980551	neg	188.304	181.051	Phenylpropanoids and polyketides	Others	1.81609	0.0215048	0.366991	0.754687
Hydroxypropionic acid	0.892324	neg	171.339	89.0245	Organic acids and derivatives	Carbohydrates and carbohydrate conjugates	1.277	0.164736	0.654339	0.775336
Hypoxanthine	0.877223	neg	148.004	135.03	Organoheterocyclic compounds	Nucleosides, nucleotides, and analogues	1.58057	0.0454901	0.470954	0.438032
Imidazoleacetic acid	0.496327	neg	373.459	125.036	Organoheterocyclic compounds	Others	0.187163	0.876212	0.82824	0.991666
Indoleacetaldehyde	0.944421	pos	238.49	160.076	Organoheterocyclic compounds	Others	0.318176	0.731132	0.8068	0.902138
Indoxyl sulfate	0.880145	neg	28.798	212.002	Organic acids and derivatives	Others	0.672614	0.51653	0.751095	1.14757
Inosine	0.991001	neg	218.987	267.073	Nucleosides, nucleotides, and analogues	Nucleosides, nucleotides, and analogues	1.25424	0.201158	0.673609	0.717232
Inosinic acid	0.998207	pos	449.578	349.054	Nucleosides, nucleotides, and analogues	Nucleosides, nucleotides, and analogues	0.813795	0.934203	0.842168	1.05133
Isocitric acid	0.87014	neg	495.039	173.009	Organic acids and derivatives	Carbohydrates and carbohydrate conjugates	0.723825	0.714565	0.797263	0.751197
Isodesmosine	0.842376	pos	194.894	526.292	Organic acids and derivatives	Others	1.23356	0.207014	0.681405	0.863278
Isoleucyl-Alanine	0.657788	pos	356.655	203.139	Organic acids and derivatives	Amino acids, peptides, and analogues	1.72656	0.0298	0.42215	1.2971
Isoleucyl-Hydroxyproline	0.741528	pos	318.151	245.15	Organic acids and derivatives	Amino acids, peptides, and analogues	1.18489	0.24598	0.698786	1.24133
Isopropylpyrazine	0.997075	pos	53.7507	123.092	Organoheterocyclic compounds	Others	0.881247	0.514651	0.751987	0.713984
Itaconic acid	0.97516	neg	149.9	129.02	Lipids and lipid-like molecules	Lipids and lipid-like molecules	0.103239	0.992781	0.845288	0.998404
Ketoconazole	0.818852	pos	137.482	87.0916	Organoheterocyclic compounds	Others	1.6201	0.0570824	0.511285	3.55616
L-2-Hydroxyglutaric acid	0.678259	neg	393.543	147.03	Lipids and lipid-like molecules	Lipids and lipid-like molecules	0.0194352	0.962392	0.841178	1.00908
Labetalol	0.448222	pos	164.974	329.189	Benzenoids	Others	0.550893	0.509504	0.751458	1.3337
L-Acetylcarnitine	0.990473	pos	324.288	204.123	Lipids and lipid-like molecules	Lipids and lipid-like molecules	0.928825	0.36721	0.731514	1.54814
L-Alanine	0.998228	neg	400.987	88.0404	Organic acids and derivatives	Amino acids, peptides, and analogues	1.96213	0.00216215	0.190721	0.791134
L-Alloisoleucine	0.998905	pos	275.771	132.102	Organic acids and derivatives	Amino acids, peptides, and analogues	0.934466	0.269709	0.707218	0.568488
L-alpha-Aminobutyric acid	0.650691	neg	440.411	102.056	Organic acids and derivatives	Others	1.02684	0.298093	0.708057	0.857892
L-Arginine	0.971286	pos	527.649	175.119	Organic acids and derivatives	Amino acids, peptides, and analogues	0.939224	0.265047	0.705666	0.566688
L-Asparagine	0.512057	neg	378.026	131.046	Organic acids and derivatives	Amino acids, peptides, and analogues	1.78958	0.0327646	0.423593	0.759893
L-Aspartic acid	0.99492	neg	388.904	132.03	Organic acids and derivatives	Amino acids, peptides, and analogues	0.0946077	0.90852	0.83333	1.00635
Lathosterol	0.769662	pos	34.0183	369.351	Lipids and lipid-like molecules	Lipids and lipid-like molecules	0.299203	0.722223	0.804882	0.914105
L-Carnitine	0.997489	pos	379.178	162.113	Organic nitrogen compounds	Others	0.969986	0.0957013	0.582794	0.474199
Leucyl-Valine	0.80891	pos	375.854	231.17	Organic acids and derivatives	Amino acids, peptides, and analogues	1.88652	0.00560068	0.270936	0.721314
L-Fucose	0.76958	neg	206.821	163.061	Organic oxygen compounds	Carbohydrates and carbohydrate conjugates	1.37264	0.144138	0.639893	1.24194
L-Glutamic acid	0.959542	neg	436.445	146.046	Organic acids and derivatives	Amino acids, peptides, and analogues	0.850593	0.56925	0.758036	1.3401
L-Gulonolactone	0.996459	neg	51.8602	177.041	Organoheterocyclic compounds	Others	0.11769	0.992584	0.845262	1.00366
L-Histidine	0.992075	pos	431.428	156.077	Organic acids and derivatives	Amino acids, peptides, and analogues	1.6965	0.0322908	0.432169	1.24618
L-Iditol	0.815214	neg	298.954	181.072	Organic oxygen compounds	Carbohydrates and carbohydrate conjugates	0.552922	0.617745	0.77271	1.0787
Linoelaidic acid	0.999945	neg	71.2461	279.233	Lipids and lipid-like molecules	Lipids and lipid-like molecules	0.252748	0.919881	0.835049	0.972027
Linoelaidyl carnitine	0.354998	pos	171.335	424.342	Lipids and lipid-like molecules	Lipids and lipid-like molecules	0.0659074	0.88213	0.834394	1.03231
Linoleamide	0.849615	pos	108.901	280.263	Lipids and lipid-like molecules	Lipids and lipid-like molecules	0.115834	0.999696	0.850967	1.00006
Linoleic acid	0.999788	neg	39.9156	279.233	Lipids and lipid-like molecules	Lipids and lipid-like molecules	1.32747	0.157023	0.6493	0.743802
L-Isoleucine	0.78961	pos	630.14	132.102	Organic acids and derivatives	Amino acids, peptides, and analogues	0.838856	0.272238	0.708041	0.446244
L-Lactic acid	0.999695	neg	225.852	89.0245	Organic acids and derivatives	Carbohydrates and carbohydrate conjugates	0.714117	0.514608	0.750859	1.04771
L-Lysine	0.805544	pos	530.799	147.113	Organic acids and derivatives	Amino acids, peptides, and analogues	0.986256	0.158036	0.649784	0.477005
L-Norleucine	0.764565	neg	302.742	130.088	Organic acids and derivatives	Amino acids, peptides, and analogues	0.96833	0.196168	0.671334	0.549229
L-Palmitoylcarnitine	0.911481	pos	172.514	400.341	Lipids and lipid-like molecules	Lipids and lipid-like molecules	0.213071	0.748693	0.810473	1.0577
L-Phenylalanine	0.971125	neg	258.567	164.072	Organic acids and derivatives	Amino acids, peptides, and analogues	1.55417	0.0864153	0.57238	0.881639
L-Serine	0.997927	pos	389.081	106.05	Organic acids and derivatives	Amino acids, peptides, and analogues	2.01163	5.20732e-05	0.0548361	0.602956
L-Theanine	0.469311	pos	391.679	175.108	Organic acids and derivatives	Amino acids, peptides, and analogues	1.18226	0.251035	0.700698	0.808569
L-Threonine	0.981635	neg	353.068	118.051	Organic acids and derivatives	Amino acids, peptides, and analogues	1.93586	0.00540436	0.240289	0.667683
L-Tryptophan	0.610004	neg	259.838	203.083	Organoheterocyclic compounds	Amino acids, peptides, and analogues	1.23555	0.210243	0.677508	0.770852
L-Tyrosine	0.976041	neg	302.098	180.067	Organic acids and derivatives	Amino acids, peptides, and analogues	1.92689	0.00443139	0.224571	0.646785
L-Valine	0.994291	pos	300.604	118.086	Organic acids and derivatives	Amino acids, peptides, and analogues	1.00756	0.346642	0.727412	0.838252
LysoPC(16:0)	0.587065	pos	220.085	496.339	Lipids and lipid-like molecules	Lipids and lipid-like molecules	0.023832	0.942657	0.843362	0.947209
LysoPC(16:1(9Z)/0:0)	0.628151	pos	194.88	494.324	Lipids and lipid-like molecules	Lipids and lipid-like molecules	0.472263	0.674886	0.794015	1.09513
LysoPC(18:1(9Z))	0.566305	pos	191.003	522.355	Lipids and lipid-like molecules	Lipids and lipid-like molecules	0.357079	0.719454	0.804278	0.973713
LysoPC(18:2(9Z,12Z))	0.424856	pos	192.431	520.34	Lipids and lipid-like molecules	Lipids and lipid-like molecules	0.910684	0.414096	0.739471	1.1128
LysoPC(18:3(6Z,9Z,12Z))	0.423002	pos	194.262	518.322	Lipids and lipid-like molecules	Lipids and lipid-like molecules	0.345291	0.661811	0.790797	0.934759
LysoPC(20:0/0:0)	0.440476	pos	187.011	552.403	Lipids and lipid-like molecules	Lipids and lipid-like molecules	0.0678175	0.962883	0.846146	0.996392
LysoPC(20:4(8Z,11Z,14Z,17Z))	0.58154	pos	189.384	544.339		Lipids and lipid-like molecules	1.62191	0.0592963	0.516469	0.828239
LysoPC(22:4(7Z,10Z,13Z,16Z))	0.417282	pos	187.608	572.371	Lipids and lipid-like molecules	Lipids and lipid-like molecules	0.947067	0.358608	0.729851	0.897665
LysoPC(22:6(4Z,7Z,10Z,13Z,16Z,19Z))	0.589348	pos	188.198	568.339	Lipids and lipid-like molecules	Lipids and lipid-like molecules	1.47489	0.105296	0.594745	0.844162
LysoPC(P-16:0)	0.538539	pos	181.497	480.344	Lipids and lipid-like molecules	Lipids and lipid-like molecules	1.62055	0.0603602	0.51886	0.676743
LysoPE(0:0/18:0)	0.71548	pos	197.297	482.324	Lipids and lipid-like molecules	Lipids and lipid-like molecules	1.45645	0.112291	0.60296	1.17307
LysoPE(0:0/22:4(7Z,10Z,13Z,16Z))	0.589136	pos	194.262	530.324	Lipids and lipid-like molecules	Lipids and lipid-like molecules	0.369184	0.787842	0.818178	1.02387
LysoPE(16:0/0:0)	0.94245	pos	200.387	454.292	Lipids and lipid-like molecules	Lipids and lipid-like molecules	0.919474	0.348761	0.727855	0.912997
LysoPE(18:1(9Z)/0:0)	0.443403	neg	197.631	478.294	Lipids and lipid-like molecules	Lipids and lipid-like molecules	1.56679	0.146196	0.641487	1.0859
LysoPI(18:0/0:0)	0.479578	pos	245.144	601.335	Lipids and lipid-like molecules	Lipids and lipid-like molecules	1.29941	0.171134	0.659687	0.774424
Maleic acid	0.945596	neg	483.599	115.004	Organic acids and derivatives	Carbohydrates and carbohydrate conjugates	0.670278	0.663996	0.78514	0.579979
Malic acid	0.995871	neg	454.322	133.015	Organic acids and derivatives	Carbohydrates and carbohydrate conjugates	1.45622	0.166204	0.655254	2.71518
Malonic acid	0.986546	neg	397.908	103.004	Organic acids and derivatives	Carbohydrates and carbohydrate conjugates	0.808863	0.412165	0.735503	0.905452
Mesaconic acid	0.535354	neg	76.0553	129.02	Lipids and lipid-like molecules	Lipids and lipid-like molecules	1.37599	0.110149	0.606828	0.598037
Mesylate	0.77431	neg	154.131	94.9807	Organic compounds	Others	0.637715	0.536602	0.753468	0.972282
Metenamine	0.895094	pos	298.663	141.114	Organoheterocyclic compounds	Others	1.49509	0.0917805	0.577354	0.862501
Methyl 2-aminobenzoate	0.989352	pos	250.787	152.071	Benzenoids	Others	0.00998609	0.909075	0.83851	0.917243
Methylimidazoleacetic acid	0.769125	pos	302.935	141.066	Organoheterocyclic compounds	Others	0.503088	0.561554	0.762644	1.08153
Methylpyrazine	0.977537	pos	21.6223	95.0604	Organoheterocyclic compounds	Others	0.00926126	0.928919	0.841413	0.935027
Methylsuccinic acid	0.984045	neg	371.669	131.035	Lipids and lipid-like molecules	Lipids and lipid-like molecules	1.66497	0.0512471	0.48895	0.865666
Morpholine	0.855245	pos	45.7486	88.0757	Organoheterocyclic compounds	Others	0.287243	0.709479	0.802071	0.903811
Mukoline	0.666142	pos	696.529	228.101	Organoheterocyclic compounds	Others	0.432599	0.606849	0.776092	0.886705
myo-Inositol	0.966063	neg	367.334	179.056	Organic oxygen compounds	Others	1.60687	0.0633462	0.522795	1.33095
Myristic acid	0.999859	neg	50.8663	227.201	Lipids and lipid-like molecules	Lipids and lipid-like molecules	0.694841	0.569461	0.7581	0.921819
N(6)-(1,2-dicarboxyethyl)AMP	0.615161	pos	488.125	464.081	Nucleosides, nucleotides, and analogues	Nucleosides, nucleotides, and analogues	0.729096	0.408136	0.738552	0.789443
N1-Methyl-2-pyridone-5-carboxamide	0.793949	pos	93.9882	153.066	Organoheterocyclic compounds	Others	1.10167	0.240177	0.696506	0.824765
N2-gamma-Glutamylglutamine	0.952356	neg	426.397	274.104	Organic acids and derivatives	Amino acids, peptides, and analogues	0.919323	0.376562	0.728455	1.06623
N6-Acetyl-L-lysine	0.799629	pos	389.653	189.123	Organic acids and derivatives	Amino acids, peptides, and analogues	1.96075	0.00120441	0.178887	0.555145
N6-Methyladenosine	0.99174	pos	292.174	282.12	Nucleosides, nucleotides, and analogues	Nucleosides, nucleotides, and analogues	0.913696	0.333708	0.724601	0.911784
N-a-Acetyl-L-arginine	0.772283	pos	370.991	217.129	Organic acids and derivatives	Amino acids, peptides, and analogues	1.98742	0.000840369	0.158365	0.6311
N-Acetylaspartylglutamic acid	0.945768	neg	436.445	303.084	Organic acids and derivatives	Amino acids, peptides, and analogues	0.210851	0.75369	0.805743	0.962305
N-Acetylglutamic acid	0.988747	neg	382.574	188.057	Organic acids and derivatives	Amino acids, peptides, and analogues	1.63419	0.0538497	0.497093	0.918296
N-Acetylglutamine	0.876809	neg	310.294	187.073	Organic acids and derivatives	Amino acids, peptides, and analogues	1.79572	0.0209477	0.363602	0.767988
N-Acetylhistidine	0.498541	pos	343.698	198.089	Organic acids and derivatives	Amino acids, peptides, and analogues	0.922333	0.283493	0.711546	0.563372
N-Acetyl-L-alanine	0.519743	neg	389.178	130.051	Organic acids and derivatives	Amino acids, peptides, and analogues	0.433133	0.677944	0.788626	0.974796
N-Acetyl-L-aspartic acid	0.993689	neg	429.482	174.041	Organic acids and derivatives	Amino acids, peptides, and analogues	0.871101	0.619504	0.773209	0.77416
N-Acetyl-L-methionine	0.673728	neg	196.412	190.054	Organic acids and derivatives	Amino acids, peptides, and analogues	1.12239	0.281289	0.702436	0.766811
N-Acetylneuraminic acid	0.984221	neg	375.156	308.098	Organic oxygen compounds	Carbohydrates and carbohydrate conjugates	1.78642	0.018529	0.347434	0.91006
N-Acetylserine	0.859919	neg	297.789	146.046	Organic acids and derivatives	Amino acids, peptides, and analogues	1.98468	0.000802318	0.164937	0.681156
N-Cyclopropyl-trans-2-cis-6-nonadienamide	0.80121	pos	583.802	194.154	Lipids and lipid-like molecules	Lipids and lipid-like molecules	0.901564	0.378161	0.733533	0.659065
N-Ethylacetamide	0.730557	pos	666.511	88.0757	Organic acids and derivatives	Others	0.59068	0.584732	0.769575	0.840813
N-Formyl-L-aspartate	0.432307	neg	395.569	160.025	Organic acids and derivatives	Amino acids, peptides, and analogues	0.342618	0.758174	0.806669	0.891163
Niacinamide	0.998413	pos	64.6366	123.055	Organoheterocyclic compounds	Others	1.4583	0.105015	0.59442	0.806118
Nicotine	0.958925	pos	80.3878	163.123	Organoheterocyclic compounds	Others	1.01359	0.310285	0.718979	1.30235
N-Methyl-a-aminoisobutyric acid	0.868732	neg	300.903	116.072	Organic acids and derivatives	Amino acids, peptides, and analogues	0.273004	0.851299	0.824098	0.980668
N-Methylalanine	0.659894	neg	472.682	102.056	Organic acids and derivatives	Amino acids, peptides, and analogues	0.370979	0.759747	0.806992	1.05887
N-methyl-L-glutamic Acid	0.743805	pos	404.085	162.076	Organic acids and derivatives	Amino acids, peptides, and analogues	1.53273	0.0533936	0.501962	0.716529
N-Oleoylethanolamine	0.856445	pos	37.1553	326.305	Organic nitrogen compounds	Lipids and lipid-like molecules	1.88265	0.0136266	0.338258	0.563538
Norcotinine	0.944497	pos	35.1129	163.087	Organoheterocyclic compounds	Others	0.798642	0.390945	0.735759	0.862775
N-Ornithyl-L-taurine	0.630965	pos	384.628	240.1	Organic acids and derivatives	Amino acids, peptides, and analogues	0.906573	0.451006	0.744662	0.682599
Norvaline	0.818101	pos	356.665	118.086	Organic acids and derivatives	Amino acids, peptides, and analogues	1.4889	0.0702288	0.53963	1.64766
O-Acetylethanolamine	0.911876	pos	51.8886	104.071	Organic acids and derivatives	Carbohydrates and carbohydrate conjugates	1.44769	0.164951	0.65517	3.14158
Oleamide	0.970304	pos	106.826	282.279	Lipids and lipid-like molecules	Lipids and lipid-like molecules	0.165374	0.92549	0.840918	0.98774
Oleic acid	0.999758	neg	43.5404	281.249	Lipids and lipid-like molecules	Lipids and lipid-like molecules	0.534539	0.554688	0.75547	0.712778
O-Phosphoethanolamine	0.995978	neg	482.901	140.012	Organic acids and derivatives	Lipids and lipid-like molecules	1.75235	0.0347802	0.432115	0.864752
Orotidine	0.92957	neg	307.804	287.052	Nucleosides, nucleotides, and analogues	Nucleosides, nucleotides, and analogues	0.647591	0.539723	0.753822	0.951681
Oxidized glutathione	0.525172	pos	488.728	613.157	Organic acids and derivatives	Amino acids, peptides, and analogues	1.71899	0.0269078	0.409718	0.806273
Oxonantenine	0.618005	pos	388.211	336.086	Alkaloids and derivatives	Others	1.43236	0.218154	0.686912	2.77197
Palmitoleic acid	0.999505	neg	15.7582	253.218	Lipids and lipid-like molecules	Lipids and lipid-like molecules	0.276531	0.804081	0.815673	0.97445
Palmitoylethanolamide	0.843247	pos	37.7567	300.289	Organic acids and derivatives	Lipids and lipid-like molecules	1.9593	0.00234694	0.217701	0.658053
p-Aminobenzoic acid	0.995053	pos	287.32	138.055	Benzenoids	Others	1.27292	0.188496	0.671053	1.2579
Pantothenic acid	0.629773	neg	272.413	218.103	Organooxygen compounds	Others	0.286733	0.798836	0.814687	0.947139
PC(14:0/22:4(7Z,10Z,13Z,16Z))	0.659828	pos	140.554	782.567	Lipids and lipid-like molecules	Lipids and lipid-like molecules	0.337371	0.726323	0.805769	0.975169
PC(15:0/15:0)	0.682365	pos	131.979	706.538	Lipids and lipid-like molecules	Lipids and lipid-like molecules	0.620238	0.805892	0.821524	1.15375
PC(15:0/20:4(5Z,8Z,11Z,14Z))	0.418691	pos	142.952	768.55		Lipids and lipid-like molecules	0.905061	0.464369	0.746354	0.690131
PC(16:0/16:0)	0.726248	pos	131.252	734.568	Lipids and lipid-like molecules	Lipids and lipid-like molecules	0.871614	0.598583	0.7737	1.29721
PC(16:1(9Z)/14:0)	0.638865	pos	147.181	704.52	Lipids and lipid-like molecules	Lipids and lipid-like molecules	1.27009	0.178856	0.664966	1.08459
PC(16:1(9Z)/18:3(6Z,9Z,12Z))	0.426708	pos	145.338	754.534		Lipids and lipid-like molecules	0.00306699	0.999924	0.850996	0.999928
PC(18:0/P-16:0)	0.720802	pos	142.952	746.605	Lipids and lipid-like molecules	Lipids and lipid-like molecules	1.07729	0.256222	0.702592	0.805913
PC(18:1(11Z)/14:0)	0.782391	pos	131.929	732.551		Lipids and lipid-like molecules	0.224821	0.805391	0.821433	0.957064
PC(18:1(11Z)/15:0)	0.698644	pos	146.565	746.566	Lipids and lipid-like molecules	Lipids and lipid-like molecules	1.58808	0.0663204	0.531176	1.22672
PC(18:1(9Z)/18:0)	0.702927	pos	57.8234	788.613	Lipids and lipid-like molecules	Lipids and lipid-like molecules	0.879165	0.622297	0.78043	0.760923
PC(18:1(9Z)/18:3(6Z,9Z,12Z))	0.682861	pos	112.914	782.567	Lipids and lipid-like molecules	Lipids and lipid-like molecules	0.174703	0.990658	0.849812	1.00465
PC(18:2(9Z,12Z)/18:0)	0.702391	pos	90.4775	786.6	Lipids and lipid-like molecules	Lipids and lipid-like molecules	0.327721	0.669211	0.79263	0.870751
PC(18:3(6Z,9Z,12Z)/18:1(11Z))	0.726678	pos	90.3684	782.567		Lipids and lipid-like molecules	0.86881	0.841217	0.827727	1.14001
PC(18:4(6Z,9Z,12Z,15Z)/18:1(11Z))	0.692604	pos	38.9386	780.552	Lipids and lipid-like molecules	Lipids and lipid-like molecules	0.808721	0.877019	0.833589	1.0856
PC(20:1(11Z)/14:0)	0.713059	pos	43.4785	760.585	Lipids and lipid-like molecules	Lipids and lipid-like molecules	0.501997	0.671351	0.793155	0.914304
PC(20:1(11Z)/15:0)	0.693252	pos	143.549	774.598	Lipids and lipid-like molecules	Lipids and lipid-like molecules	0.780545	0.459378	0.745733	1.05496
PC(20:2(11Z,14Z)/14:0)	0.7355	pos	144.159	758.569	Lipids and lipid-like molecules	Lipids and lipid-like molecules	0.90739	0.365253	0.731142	0.632658
PC(20:2(11Z,14Z)/20:4(5Z,8Z,11Z,14Z))	0.693741	pos	101.396	834.6	Lipids and lipid-like molecules	Lipids and lipid-like molecules	0.273014	0.87867	0.83385	1.04179
PC(20:3(8Z,11Z,14Z)/14:0)	0.649465	pos	145.686	756.552	Lipids and lipid-like molecules	Lipids and lipid-like molecules	1.04697	0.303267	0.717145	0.842964
PC(20:3(8Z,11Z,14Z)/20:1(11Z))	0.673092	pos	138.553	838.629	Lipids and lipid-like molecules	Lipids and lipid-like molecules	0.471259	0.647578	0.787177	0.951204
PC(20:4(5Z,8Z,11Z,14Z)/20:4(8Z,11Z,14Z,17Z))	0.664451	pos	40.3965	830.567	Lipids and lipid-like molecules	Lipids and lipid-like molecules	0.176563	0.952884	0.844782	0.992266
PC(20:4(8Z,11Z,14Z,17Z)/15:0)	0.418641	pos	40.3979	768.55	Lipids and lipid-like molecules	Lipids and lipid-like molecules	0.915546	0.419207	0.74024	0.660609
PC(20:4(8Z,11Z,14Z,17Z)/20:3(8Z,11Z,14Z))	0.688614	pos	83.5359	832.585	Lipids and lipid-like molecules	Lipids and lipid-like molecules	0.0326417	0.859816	0.830823	0.874062
PC(20:5(5Z,8Z,11Z,14Z,17Z)/P-18:1(11Z))	0.61891	pos	136.34	790.575	Lipids and lipid-like molecules	Lipids and lipid-like molecules	0.177372	0.790242	0.81863	1.05055
PC(22:2(13Z,16Z)/14:0)	0.707239	pos	120.518	786.6	Lipids and lipid-like molecules	Lipids and lipid-like molecules	0.271434	0.85635	0.830255	1.11822
PC(22:4(7Z,10Z,13Z,16Z)/14:0)	0.658769	pos	125.903	782.567		Lipids and lipid-like molecules	1.4316	0.11825	0.609557	0.883744
PC(22:4(7Z,10Z,13Z,16Z)/14:1(9Z))	0.648332	pos	141.135	780.551		Lipids and lipid-like molecules	1.10383	0.301222	0.716596	0.823482
PC(22:4(7Z,10Z,13Z,16Z)/15:0)	0.687424	pos	140.355	796.582	Lipids and lipid-like molecules	Lipids and lipid-like molecules	0.882633	0.501001	0.750562	1.40955
PC(22:4(7Z,10Z,13Z,16Z)/16:0)	0.717581	pos	161.252	810.598	Lipids and lipid-like molecules	Lipids and lipid-like molecules	0.519155	0.72103	0.804622	0.912355
PC(22:5(4Z,7Z,10Z,13Z,16Z)/20:5(5Z,8Z,11Z,14Z,17Z))	0.678824	pos	61.6777	854.567	Lipids and lipid-like molecules	Lipids and lipid-like molecules	1.73279	0.0317071	0.429576	0.452425
PC(22:5(4Z,7Z,10Z,13Z,16Z)/22:5(4Z,7Z,10Z,13Z,16Z))	0.648626	pos	135.532	882.6	Lipids and lipid-like molecules	Lipids and lipid-like molecules	0.453461	0.648048	0.787299	0.970266
PC(22:5(7Z,10Z,13Z,16Z,19Z)/16:1(9Z))	0.699059	pos	139.901	806.569	Lipids and lipid-like molecules	Lipids and lipid-like molecules	0.44831	0.640723	0.785389	0.957291
PC(22:5(7Z,10Z,13Z,16Z,19Z)/18:1(11Z))	0.664564	pos	137.955	834.6	Lipids and lipid-like molecules	Lipids and lipid-like molecules	0.524909	0.582868	0.769034	0.942869
PC(22:5(7Z,10Z,13Z,16Z,19Z)/18:3(6Z,9Z,12Z))	0.679369	pos	137.452	830.567	Lipids and lipid-like molecules	Lipids and lipid-like molecules	0.947018	0.324212	0.72241	1.17776
PC(22:6(4Z,7Z,10Z,13Z,16Z,19Z)/15:0)	0.499426	pos	142.328	792.55	Lipids and lipid-like molecules	Lipids and lipid-like molecules	0.911766	0.37015	0.732067	1.08891
PC(22:6(4Z,7Z,10Z,13Z,16Z,19Z)/16:1(9Z))	0.597518	pos	41.538	804.552	Lipids and lipid-like molecules	Lipids and lipid-like molecules	0.866509	0.617817	0.779189	1.29966
PC(22:6(4Z,7Z,10Z,13Z,16Z,19Z)/18:1(11Z))	0.675272	pos	137.955	832.585	Lipids and lipid-like molecules	Lipids and lipid-like molecules	0.579542	0.548681	0.758601	0.945471
PC(22:6(4Z,7Z,10Z,13Z,16Z,19Z)/18:3(6Z,9Z,12Z))	0.647394	pos	139.926	828.55	Lipids and lipid-like molecules	Lipids and lipid-like molecules	1.0422	0.348967	0.727898	0.755402
PC(22:6(4Z,7Z,10Z,13Z,16Z,19Z)/20:2(11Z,14Z))	0.689494	pos	118.882	858.597	Lipids and lipid-like molecules	Lipids and lipid-like molecules	0.909122	0.38442	0.73464	1.55351
PC(22:6(4Z,7Z,10Z,13Z,16Z,19Z)/22:6(4Z,7Z,10Z,13Z,16Z,19Z))	0.683744	pos	39.8308	878.566	Lipids and lipid-like molecules	Lipids and lipid-like molecules	1.62256	0.0482177	0.487211	0.816232
PC(24:1(15Z)/14:1(9Z))	0.674972	pos	141.608	814.631	Lipids and lipid-like molecules	Lipids and lipid-like molecules	0.706109	0.452446	0.744849	1.24589
p-Cresol sulfate	0.659603	neg	25.9006	187.007	Organic acids and derivatives	Others	1.71687	0.0529542	0.494352	3.46746
PE(20:0/14:1(9Z))	0.339432	pos	148.402	718.538	Lipids and lipid-like molecules	Lipids and lipid-like molecules	0.808186	0.404698	0.738011	1.18865
PE(22:4(7Z,10Z,13Z,16Z)/18:2(9Z,12Z))	0.33612	pos	99.069	792.551	Lipids and lipid-like molecules	Lipids and lipid-like molecules	0.924459	0.362936	0.730696	0.606531
Pelargonic acid	0.996996	neg	33.9406	157.124	Lipids and lipid-like molecules	Lipids and lipid-like molecules	0.454503	0.537885	0.753614	0.611096
Pentadecanoic acid	0.998585	neg	39.2841	241.217	Lipids and lipid-like molecules	Lipids and lipid-like molecules	0.430863	0.826301	0.819736	0.936896
Persicachrome	0.644107	pos	35.7371	385.273	Lipids and lipid-like molecules	Others	1.08931	0.29624	0.715231	1.24185
Phosphorylcholine	0.9902	pos	492.878	184.073	Organic nitrogen compounds	Others	1.93256	0.00243825	0.219722	0.691629
Piceatannol 4'-galloylglucoside	0.587564	pos	218.783	559.15	Phenylpropanoids and polyketides	Others	1.5432	0.0517322	0.497454	0.505667
Piperidine	0.970927	pos	264.31	86.0965	Organoheterocyclic compounds	Others	1.34699	0.153242	0.645821	0.848687
Pirbuterol	0.947859	pos	375.111	241.155	Organoheterocyclic compounds	Others	1.59365	0.0642741	0.527142	0.83087
Pivaloylcarnitine	0.835183	pos	239.078	246.17	Lipids and lipid-like molecules	Lipids and lipid-like molecules	0.873221	0.443902	0.743725	1.21315
Proline betaine	0.328671	pos	1.70713	158.118	Organic acids and derivatives	Amino acids, peptides, and analogues	0.907687	0.422651	0.740748	4768.84
Propionic acid	0.999059	neg	119.769	73.0295	Organic acids and derivatives	Carbohydrates and carbohydrate conjugates	1.46173	0.135217	0.632524	0.292061
Propionylcarnitine	0.99198	pos	280.03	218.139	Lipids and lipid-like molecules	Lipids and lipid-like molecules	1.05066	0.36949	0.731943	1.53494
Prostaglandin D2	0.996801	neg	44.3252	351.221	Lipids and lipid-like molecules	Lipids and lipid-like molecules	1.30071	0.16497	0.654486	0.781772
PS(22:4(7Z,10Z,13Z,16Z)/18:3(6Z,9Z,12Z))	0.445873	pos	187.597	834.526	Lipids and lipid-like molecules	Lipids and lipid-like molecules	1.00304	0.29769	0.715632	0.919792
Pseudoionone	0.6201	pos	36.7915	193.17	Lipids and lipid-like molecules	Others	0.863098	0.585582	0.769832	1.31541
Pyridoxal	0.74956	neg	40.622	166.051	Organoheterocyclic compounds	Others	0.585549	0.59213	0.765186	0.943583
Pyrimidine	0.980574	pos	237.22	81.0448	Organoheterocyclic compounds	Nucleosides, nucleotides, and analogues	0.450086	0.673975	0.793794	0.915358
Pyroglutamic acid	0.985905	neg	373.177	128.035	Organic acids and derivatives	Amino acids, peptides, and analogues	1.70437	0.0396641	0.450424	0.822279
Pyrrolidonecarboxylic acid	0.99941	neg	393.765	128.035	Organic acids and derivatives	Amino acids, peptides, and analogues	1.79566	0.0186122	0.348034	0.910058
Pyruvic acid	1	neg	112.454	87.0089	Organic acids and derivatives	Carbohydrates and carbohydrate conjugates	0.935933	0.477073	0.745901	1.43374
Quinic acid	0.843107	neg	343.58	191.056	Organic oxygen compounds	Others	0.509907	0.861661	0.825845	1.07883
Racemethionine	0.865413	neg	284.959	148.044	Organic acids and derivatives	Others	1.12805	0.242761	0.689344	0.807814
Ribitol	0.91848	neg	244.108	151.061	Organic oxygen compounds	Carbohydrates and carbohydrate conjugates	1.97049	0.00215199	0.190504	1.15276
Saccharin	0.882162	neg	32.3715	181.992	Organoheterocyclic compounds	Others	0.625399	0.785327	0.812098	1.13091
S-Adenosylmethionine	0.947923	pos	484.394	399.144	Nucleosides, nucleotides, and analogues	Nucleosides, nucleotides, and analogues	1.23288	0.208808	0.682325	1.12006
Salsolinol	0.601426	pos	38.6606	180.102	Organoheterocyclic compounds	Others	0.258685	0.704806	0.801019	0.895928
Sedoheptulose	0.440818	neg	68.8656	209.067	Organic oxygen compounds	Carbohydrates and carbohydrate conjugates	0.341534	0.823594	0.81925	0.912542
Serotonin	0.911843	pos	238.478	177.102	Organoheterocyclic compounds	Amino acids, peptides, and analogues	0.954513	0.215151	0.685475	1.81245
SM(d18:0/18:1(9Z))	0.714579	pos	176.63	731.603	Lipids and lipid-like molecules	Lipids and lipid-like molecules	0.737347	0.468793	0.746894	0.926718
SM(d18:1/16:0)	0.833531	pos	178.467	703.572	Lipids and lipid-like molecules	Lipids and lipid-like molecules	1.58851	0.0574503	0.512167	1.20811
SM(d18:1/18:1(9Z))	0.732905	pos	188.818	729.588	Lipids and lipid-like molecules	Lipids and lipid-like molecules	0.339375	0.822559	0.824505	1.03356
Spermidine	0.953086	pos	293.412	146.165	Organic nitrogen compounds	Others	1.67587	0.0437582	0.473897	1.17329
Sphingosine	0.949117	pos	89.916	300.289	Organic nitrogen compounds	Others	1.15923	0.236107	0.694849	0.920823
Squamolone	0.606649	pos	389.928	129.066	Organoheterocyclic compounds	Others	0.924259	0.361592	0.730436	0.629876
Stearoylcarnitine	0.359162	pos	169.093	428.373	Lipids and lipid-like molecules	Lipids and lipid-like molecules	0.397412	0.657136	0.789622	1.08091
Stigmastane-3,6-dione	0.640456	pos	168.984	429.375	Lipids and lipid-like molecules	Lipids and lipid-like molecules	0.239725	0.772819	0.815297	1.03914
Succinic acid	0.998907	neg	384.418	117.019	Organic acids and derivatives	Carbohydrates and carbohydrate conjugates	1.03419	0.332971	0.718133	1.78085
Succinic anhydride	0.973159	neg	68.8656	99.0088	Organoheterocyclic compounds	Others	0.961178	0.158618	0.650376	0.520718
Succinyladenosine	0.773942	pos	401.76	384.114	Nucleosides, nucleotides, and analogues	Nucleosides, nucleotides, and analogues	1.1382	0.255067	0.702176	0.779005
Taurine	0.997599	pos	295.684	126.022	Organic acids and derivatives	Amino acids, peptides, and analogues	1.82164	0.0150447	0.344854	0.826899
Terephthalic acid	0.94665	neg	323.816	165.019	Benzenoids	Others	0.205348	0.911029	0.833713	0.976301
Tetramethylpyrazine	0.967901	pos	206.147	137.108	Organoheterocyclic compounds	Others	1.39747	0.293478	0.714456	2.28688
Thiamine	0.996877	pos	362.037	265.111	Organoheterocyclic compounds	Nucleosides, nucleotides, and analogues	1.7633	0.0201994	0.372402	0.754166
Thioguanine	0.771248	neg	171.958	166.018	Organoheterocyclic compounds	Nucleosides, nucleotides, and analogues	0.761298	0.497938	0.748741	0.86358
Threonic acid	0.992756	neg	346.64	135.03	Organic oxygen compounds	Carbohydrates and carbohydrate conjugates	0.456071	0.784903	0.812015	0.903935
Threoninyl-Isoleucine	0.428931	pos	507.841	233.149	Organic acids and derivatives	Amino acids, peptides, and analogues	1.22978	0.209947	0.682903	1.19249
Thymidine	0.82016	neg	102.554	241.083	Nucleosides, nucleotides, and analogues	Nucleosides, nucleotides, and analogues	0.819583	0.413416	0.735731	0.844228
Tranexamic Acid	0.840479	pos	264.392	158.118	Organic acids and derivatives	Amino acids, peptides, and analogues	1.09866	0.050601	0.494265	2.92402
trans-Aconitic acid	0.808115	neg	374.005	173.009	Organic acids and derivatives	Carbohydrates and carbohydrate conjugates	1.28886	0.152022	0.645806	0.728266
trans-Hexadec-2-enoyl carnitine	0.450442	pos	173.589	398.325	Lipids and lipid-like molecules	Lipids and lipid-like molecules	0.864959	0.609333	0.776801	0.780263
Triazolam	0.934412	pos	436.329	343.054	Organoheterocyclic compounds	Others	0.952017	0.334485	0.724776	0.728587
Triethanolamine	0.903322	pos	159.406	150.113	Organonitrogen compounds	Others	0.00512567	0.853284	0.829749	0.878438
Trigoforin	0.725476	pos	617.739	189.091	Phenylpropanoids and polyketides	Others	0.772919	0.878224	0.83378	0.904989
Trigonelline	0.453015	pos	424.648	138.055	Alkaloids and derivatives	Others	0.844355	0.396944	0.736759	0.942605
Trimethylamine N-oxide	0.965489	pos	327.314	76.0758	Organic nitrogen compounds	Others	1.90686	0.00510376	0.263908	2.14833
Trimethylaminoacetone	0.444321	pos	23.3889	116.107	Organic oxygen compounds	Others	0.258592	0.539995	0.755843	0.715373
Trimethylpropylpyrazine	0.883907	pos	620.228	165.139	Organoheterocyclic compounds	Others	0.641489	0.645882	0.786738	1.2217
Trimethylpyrazine	0.5	pos	28.3798	123.092	Organoheterocyclic compounds	Others	0.854689	0.61901	0.779521	0.781085
Tromethamine	0.696706	pos	389.928	122.081	Organic compounds	Others	1.86263	0.00981532	0.31662	0.832853
UDP-N-acetyl-alpha-D-galactosamine	0.880422	pos	425.883	608.088	Nucleosides, nucleotides, and analogues	Nucleosides, nucleotides, and analogues	0.858938	0.388171	0.735287	0.937843
Uracil	0.998969	neg	89.8704	111.02	Organoheterocyclic compounds	Nucleosides, nucleotides, and analogues	0.94478	0.438346	0.740026	1.48041
Uric acid	0.921112	neg	325.694	167.021	Organoheterocyclic compounds	Nucleosides, nucleotides, and analogues	0.68976	0.449785	0.741853	1.24093
Uridine	0.977745	neg	163.114	243.062	Nucleosides, nucleotides, and analogues	Nucleosides, nucleotides, and analogues	1.40342	0.118527	0.616374	0.910748
Uridine 5'-monophosphate	0.941777	neg	440.722	323.029	Nucleosides, nucleotides, and analogues	Nucleosides, nucleotides, and analogues	1.67615	0.045889	0.472265	0.773861
Uridine diphosphategalactose	0.815409	neg	438.753	565.049	Nucleosides, nucleotides, and analogues	Nucleosides, nucleotides, and analogues	1.7241	0.0314597	0.417827	0.862576
Uridine diphosphate-N-acetylglucosamine	0.792461	neg	426.102	606.075	Nucleosides, nucleotides, and analogues	Nucleosides, nucleotides, and analogues	0.937784	0.470096	0.7449	1.4422
Valerylglycine	0.961944	pos	313.758	160.097	Organic acids and derivatives	Amino acids, peptides, and analogues	0.728787	0.918175	0.839854	0.940114
Valproic acid	0.825429	neg	58.4602	143.108	Lipids and lipid-like molecules	Lipids and lipid-like molecules	1.33953	0.150291	0.644552	1.59227
Valyl-Lysine	0.858104	pos	539.952	246.181	Organic acids and derivatives	Amino acids, peptides, and analogues	0.875316	0.429873	0.74179	0.753457
Vinylacetylglycine	0.682155	pos	404.276	144.066	Organic acids and derivatives	Amino acids, peptides, and analogues	1.13494	0.270051	0.70733	0.831511
Xanthine	0.987221	neg	218.359	151.026	Organoheterocyclic compounds	Nucleosides, nucleotides, and analogues	1.0555	0.312334	0.712408	0.835611
Zymonic acid	0.959691	pos	171.335	159.028	Organoheterocyclic compounds	Others	1.76624	0.0237519	0.393841	0.70259
