# Supplementary material for: Multi-omics analysis reveals neuroinflammation, activated glial signaling, and dysregulated synaptic signaling and metabolism in the hippocampus of aged mice
Source: Front Aging Neurosci. 2022 Nov 3;14:964429. doi: 10.3389/fnagi.2022.964429 (PMC9669972; doi:10.3389/fnagi.2022.964429)
Supplement: Supplementary Table 2 — List of microbiota-derived metabolites identified in aged hippocampus. [file Table_2.XLSX]

## Sheet: Table S2
Metabolites	SuperClass	Class	VIP	P-VALUE	FC
L-Serine	Organic acids and derivatives	Amino acids, peptides, and analogues	2.01163	5.20732e-05	0.602956
L-Alanine	Organic acids and derivatives	Amino acids, peptides, and analogues	1.96213	0.00216215	0.791134
L-Tyrosine	Organic acids and derivatives	Amino acids, peptides, and analogues	1.92689	0.00443139	0.646785
Trimethylamine N-oxide	Organic nitrogen compounds	Others	1.90686	0.00510376	2.14833
L-Threonine	Organic acids and derivatives	Amino acids, peptides, and analogues	1.93586	0.00540436	0.667683
Dimethylglycine	Organic acids and derivatives	Amino acids, peptides, and analogues	1.90075	0.00585654	0.77634
Creatinine	Organic acids and derivatives	Amino acids, peptides, and analogues	1.99291	0.00609159	0.750532
Glycine	Organic acids and derivatives	Amino acids, peptides, and analogues	1.90533	0.00712339	0.699564
2-Pyridylacetic acid	Organoheterocyclic compounds	Others	2.01686	0.00743497	2.57393
Allantoin	Organoheterocyclic compounds	Others	1.86328	0.0147723	1.55324
Taurine	Organic acids and derivatives	Amino acids, peptides, and analogues	1.82164	0.0150447	0.826899
Betaine	Organic acids and derivatives	Amino acids, peptides, and analogues	1.77178	0.0162145	0.691151
N-Acetylneuraminic acid	Organic oxygen compounds	Carbohydrates and carbohydrate conjugates	1.78642	0.018529	0.91006
Thiamine	Organoheterocyclic compounds	Nucleosides, nucleotides, and analogues	1.7633	0.0201994	0.754166
Hydroxyphenyllactic acid	Phenylpropanoids and polyketides	Others	1.81609	0.0215048	0.754687
Oxidized glutathione	Organic acids and derivatives	Amino acids, peptides, and analogues	1.71899	0.0269078	0.806273
L-Histidine	Organic acids and derivatives	Amino acids, peptides, and analogues	1.6965	0.0322908	1.24618
L-Asparagine	Organic acids and derivatives	Amino acids, peptides, and analogues	1.78958	0.0327646	0.759893
(Â±)-Tryptophan	Organoheterocyclic compounds	Others	1.68798	0.0349382	0.798596
Pyroglutamic acid	Organic acids and derivatives	Amino acids, peptides, and analogues	1.70437	0.0396641	0.822279
Spermidine	Organic nitrogen compounds	Others	1.67587	0.0437582	1.17329
Creatine	Organic acids and derivatives	Amino acids, peptides, and analogues	1.65279	0.0450815	0.864842
Hypoxanthine	Organoheterocyclic compounds	Nucleosides, nucleotides, and analogues	1.58057	0.0454901	0.438032
p-Cresol sulfate	Organic acids and derivatives	Others	1.71687	0.0529542	3.46746
gamma-Aminobutyric acid	Organic acids and derivatives	Others	1.54602	0.0774867	0.833259
L-Phenylalanine	Organic acids and derivatives	Amino acids, peptides, and analogues	1.55417	0.0864153	0.881639
L-Carnitine	Organic nitrogen compounds	Others	0.969986	0.0957013	0.474199
Niacinamide	Organoheterocyclic compounds	Others	1.4583	0.105015	0.806118
Uridine	Nucleosides, nucleotides, and analogues	Nucleosides, nucleotides, and analogues	1.40342	0.118527	0.910748
Cholesterol sulfate	Lipids and lipid-like molecules	Lipids and lipid-like molecules	1.42599	0.123774	0.882586
Choline	Organic nitrogen compounds	Others	1.40419	0.12464	0.82032
Propionic acid	Organic acids and derivatives	Carbohydrates and carbohydrate conjugates	1.46173	0.135217	0.292061
L-Fucose	Organic oxygen compounds	Carbohydrates and carbohydrate conjugates	1.37264	0.144138	1.24194
Linoleic acid	Lipids and lipid-like molecules	Lipids and lipid-like molecules	1.32747	0.157023	0.743802
L-Lysine	Organic acids and derivatives	Amino acids, peptides, and analogues	0.986256	0.158036	0.477005
Malic acid	Organic acids and derivatives	Carbohydrates and carbohydrate conjugates	1.45622	0.166204	2.71518
D-Glutamic acid	Organic acids and derivatives	Amino acids, peptides, and analogues	1.26529	0.179821	0.92903
(-)-Epigallocatechin	Phenylpropanoids and polyketides	Others	1.31419	0.189747	0.786632
Citric acid	Organic acids and derivatives	Carbohydrates and carbohydrate conjugates	1.22861	0.194482	0.583228
L-Tryptophan	Organoheterocyclic compounds	Amino acids, peptides, and analogues	1.23555	0.210243	0.770852
Serotonin	Organoheterocyclic compounds	Amino acids, peptides, and analogues	0.954513	0.215151	1.81245
L-Isoleucine	Organic acids and derivatives	Amino acids, peptides, and analogues	0.838856	0.272238	0.446244
(R)-3-Hydroxybutyric acid	Organic acids and derivatives	Carbohydrates and carbohydrate conjugates	0.958342	0.275117	1.76511
Succinic acid	Organic acids and derivatives	Carbohydrates and carbohydrate conjugates	1.03419	0.332971	1.78085
L-Valine	Organic acids and derivatives	Amino acids, peptides, and analogues	1.00756	0.346642	0.838252
Uric acid	Organoheterocyclic compounds	Nucleosides, nucleotides, and analogues	0.68976	0.449785	1.24093
Indoxyl sulfate	Organic acids and derivatives	Others	0.672614	0.51653	1.14757
L-Glutamic acid	Organic acids and derivatives	Amino acids, peptides, and analogues	0.850593	0.56925	1.3401
Myristic acid	Lipids and lipid-like molecules	Lipids and lipid-like molecules	0.694841	0.569461	0.921819
Arachidonic acid	Lipids and lipid-like molecules	Lipids and lipid-like molecules	0.481459	0.643278	0.742965
Acetylcholine	Organic nitrogen compounds	Others	0.443778	0.652181	0.918376
Chlorogenic acid	Organic oxygen compounds	Others	0.463287	0.736293	1.09127
Sedoheptulose	Organic oxygen compounds	Carbohydrates and carbohydrate conjugates	0.341534	0.823594	0.912542
Quinic acid	Organic oxygen compounds	Others	0.509907	0.861661	1.07883
Glutathione	Organic acids and derivatives	Amino acids, peptides, and analogues	0.0196403	0.960586	0.96315
2,3-Dihydroxybutanedioic acid	Organic oxygen compounds	Carbohydrates and carbohydrate conjugates	0.204185	0.988324	1.00555
