# Supplementary material for: Multi-omics analysis reveals neuroinflammation, activated glial signaling, and dysregulated synaptic signaling and metabolism in the hippocampus of aged mice
Source: Front Aging Neurosci. 2022 Nov 3;14:964429. doi: 10.3389/fnagi.2022.964429 (PMC9669972; doi:10.3389/fnagi.2022.964429)
Supplement: Supplementary Table 3 — List of differentially expressed genes. [file Table_3.XLSX]

## Sheet: Sheet1
GeneSymbol	foldChange	log2FoldChange	pval	Regulation
9930111J21Rik1	3.88198	1.95679	0.00121976	Up
Abca6	1.71599	0.779043	0.00648173	Up
Abcc3	1.73819	0.797587	0.00908149	Up
Acer2	2.75781	1.46352	4.91537e-19	Up
Adamtsl3	2.55662	1.35424	2.25276e-05	Up
Adamtsl4	1.59712	0.675476	0.00412095	Up
Adap2	1.83544	0.876126	0.00300609	Up
Adcyap1	0.476803	-1.06853	0.00773023	Down
Adgra3	0.542165	-0.883196	0.000379006	Down
Adgre1	2.64899	1.40544	2.88378e-09	Up
Adgrl4	1.80844	0.854742	3.17346e-10	Up
Aif1	2.3109	1.20845	0.000115501	Up
Aim2	1.70075	0.766169	0.00205741	Up
Alas2	1.76799	0.82211	0.00568892	Up
Anxa3	1.93044	0.948931	1.34522e-09	Up
Anxa4	1.71225	0.775896	0.00153146	Up
Apbb1ip	1.92165	0.942343	3.74607e-05	Up
Apobec3	1.7858	0.836574	0.009674	Up
Arhgap25	2.22794	1.15571	0.0075205	Up
Arhgap36	0.32656	-1.61458	0.00143805	Down
Arhgap45	2.2615	1.17728	5.83273e-11	Up
Arhgef33	0.376319	-1.40997	0.000106528	Down
Arl11	3.72624	1.89772	0.00228594	Up
Arl4a	0.659057	-0.601526	2.59514e-06	Down
Arpc1b	1.6837	0.751638	0.000344401	Up
Arpp21	0.611097	-0.710527	6.8029e-07	Down
Asb10	5.23535	2.38829	0.000677984	Up
Aspg	3.60055	1.84822	4.23799e-20	Up
Atf3	9.38737	3.23072	1.5192e-05	Up
AW551984	0.437171	-1.19373	1.6252e-05	Down
B2m	2.05942	1.04224	4.59048e-07	Up
Bdkrb2	2.31382	1.21028	0.00226056	Up
Bin2	1.90434	0.929294	8.27068e-05	Up
C1qa	3.43687	1.7811	0.000149989	Up
C1qb	2.95985	1.56552	0.000155116	Up
C1qc	2.84822	1.51006	0.000148323	Up
C3ar1	3.52574	1.81793	5.32334e-06	Up
C4b	5.07534	2.3435	7.01734e-12	Up
Capg	2.78334	1.47682	0.00230925	Up
Car10	0.613708	-0.704375	1.9988e-07	Down
Card11	5.68072	2.50607	0.00884152	Up
Ccdc189	0.648628	-0.624537	0.00861588	Down
Ccl3	15.4979	3.954	2.72018e-06	Up
Ccl6	6.11321	2.61193	3.36939e-17	Up
Ccr5	1.88848	0.917228	0.00666831	Up
Cd14	3.81778	1.93274	0.00829497	Up
Cd180	3.47953	1.79889	0.00180189	Up
Cd22	7.58055	2.9223	0.000118402	Up
Cd300c2	2.22099	1.15121	0.00602628	Up
Cd300lf	3.65595	1.87025	0.00957813	Up
Cd33	1.86678	0.90055	0.000122937	Up
Cd37	2.37154	1.24582	6.85159e-07	Up
Cd48	4.44407	2.15188	0.000105468	Up
Cd53	2.316	1.21163	0.000224135	Up
Cd68	3.20759	1.68149	0.000701634	Up
Cd83	1.82398	0.867088	0.00040678	Up
Cd84	3.65422	1.86957	0.00216678	Up
Cd86	2.52559	1.33662	0.000159163	Up
Cdiptos	2.21737	1.14885	0.00196498	Up
Cebpd	1.7592	0.814917	0.000680931	Up
Cfap70	0.517191	-0.951232	0.00262457	Down
Cfh	1.5096	0.594162	0.000620534	Up
Cgn	0.556432	-0.845723	0.00266098	Down
Ch25h	4.54789	2.1852	0.000266925	Up
Chd7	1.53699	0.62011	0.00121471	Up
Chia1	0.534641	-0.903356	0.00503055	Down
Cldn3	0.125883	-2.98984	0.00702328	Down
Clec18a	0.568033	-0.815952	0.0010598	Down
Clec5a	2.3056	1.20514	0.00172471	Up
Clec7a	24.1562	4.59432	1.1435e-13	Up
Cmklr1	2.12196	1.0854	0.000112392	Up
Col13a1	0.527833	-0.921846	0.00861712	Down
Col6a1	0.413491	-1.27407	0.000369692	Down
Cpne2	0.504295	-0.98766	0.00223475	Down
Crlf2	1.55189	0.634028	0.000102805	Up
Csf1	1.50855	0.593166	0.000318219	Up
Csf1r	1.72073	0.783023	6.6401e-06	Up
Csf2rb	2.52903	1.33858	0.00412923	Up
Csf3r	2.97761	1.57415	4.062e-08	Up
Cst7	237.422	7.89131	2.67281e-11	Up
Ctsd	1.66545	0.73591	0.00941775	Up
Ctsh	1.56138	0.642819	0.000340468	Up
Ctss	3.35498	1.7463	3.32901e-05	Up
Ctsz	2.21439	1.14691	0.00616714	Up
Cul4b	0.649484	-0.622635	0.00368338	Down
Cx3cr1	2.02059	1.01478	0.000108526	Up
Cyba	2.9145	1.54325	7.16164e-10	Up
Cybb	2.83356	1.50261	0.00771839	Up
Cyp26a1	0.229799	-2.12155	0.00317089	Down
Cyth4	1.78037	0.832179	0.000132034	Up
Cytip	5.95997	2.57531	0.00788831	Up
Dach1	1.50523	0.589988	0.00972773	Up
Dapp1	1.56665	0.647682	0.00587491	Up
Dcn	0.462508	-1.11245	0.00158514	Down
Dcx	0.644656	-0.633398	8.34947e-06	Down
Ddn	1.60537	0.682909	4.55786e-05	Up
Ddx3y	1.88311	0.913121	5.6566e-25	Up
Dio2	1.54985	0.63213	1.04616e-09	Up
Dio3	0.415539	-1.26694	0.00542068	Down
Dmrt3	0.257483	-1.95745	0.00142827	Down
Dock2	2.11349	1.07963	0.000975192	Up
Dock8	1.85756	0.893412	2.3045e-05	Up
Dpp10	0.617599	-0.695258	0.000195991	Down
Draxin	0.312699	-1.67716	0.00745081	Down
Drc1	0.617394	-0.695736	0.000178099	Down
E230025N22Rik	24.7785	4.63102	0.00410577	Up
Edn3	0.616082	-0.698806	0.00125847	Down
Efna5	0.465201	-1.10407	0.00745587	Down
Eif2s3y	2.0245	1.01756	1.9597e-07	Up
Endou	3.74249	1.904	5.04718e-06	Up
Entpd1	1.66993	0.739786	8.14552e-07	Up
Epb41l4a	0.618265	-0.693703	0.00167993	Down
Epha10	1.60447	0.682093	0.0023539	Up
Epsti1	3.25454	1.70245	0.00385673	Up
Exoc3l4	2.67253	1.41821	0.00210405	Up
F2r	0.633398	-0.658815	0.00267862	Down
Fam83h	0.551104	-0.859602	0.00992718	Down
Fbxw15	2.9626	1.56686	0.0004762	Up
Fcer1g	3.18633	1.6719	0.00119707	Up
Fcgr1	2.61393	1.38622	0.000211668	Up
Fcgr2b	3.86248	1.94953	0.000115906	Up
Fcgr3	2.56453	1.35869	1.19375e-07	Up
Fcrls	2.58235	1.36869	0.000116169	Up
Fermt3	1.94191	0.957478	0.000439685	Up
Fes	1.84441	0.883157	0.000188174	Up
Fras1	0.655773	-0.608731	0.0034776	Down
Frem3	2.73181	1.44986	0.000408791	Up
Frmd8	1.56073	0.642217	0.00165309	Up
Gadl1	3.319	1.73075	0.00151804	Up
Galk1	0.653079	-0.61467	0.00250877	Down
Galnt15	1.98938	0.992321	1.38481e-07	Up
Gcnt1	1.93306	0.950887	0.000167143	Up
Gfap	3.67842	1.87908	6.15559e-08	Up
Ggta1	2.64505	1.40329	6.24858e-05	Up
Ghrl	2.05714	1.04064	0.00430667	Up
Gimap3	4.87051	2.28407	0.00364748	Up
Glra2	0.590925	-0.758953	0.000307184	Down
Gm5127	6.29344	2.65385	0.00724916	Up
Gpnmb	5.22865	2.38644	0.00519096	Up
Gpr165	0.574929	-0.798544	0.00259859	Down
Gpr183	3.10292	1.63362	0.00536007	Up
Gpr34	2.12764	1.08925	7.00925e-11	Up
Gpr65	8.93413	3.15933	0.00208388	Up
Greb1l	0.653299	-0.614184	0.00033864	Down
Gsdmd	1.88488	0.914473	0.000653101	Up
Gusb	1.50889	0.593489	0.00405872	Up
H2-D1	2.12384	1.08667	2.80197e-05	Up
H2-K1	1.70921	0.773331	0.000171458	Up
H2-Ob	3.05147	1.60951	0.00756377	Up
Hapln2	1.90339	0.928573	0.000101199	Up
Havcr2	2.4971	1.32025	9.60839e-07	Up
Hba-a1	1.88435	0.914069	0.00261156	Up
Hbb-bs	2.09919	1.06983	9.8929e-09	Up
Hbb-bt	1.77483	0.827684	0.000765107	Up
Hccs	1.84941	0.887064	7.50868e-14	Up
Hcls1	2.55796	1.35499	9.03046e-08	Up
Hcn4	0.374662	-1.41634	0.000819057	Down
Hexb	2.51645	1.33139	0.00084589	Up
Hlx	3.40409	1.76727	0.00175178	Up
Hmgb3	0.620241	-0.689099	0.000145817	Down
Hpgds	1.88866	0.917362	2.98044e-08	Up
Hvcn1	6.32373	2.66078	3.80831e-06	Up
Icam1	2.7992	1.48501	0.00104343	Up
Ifitm6	8.6088	3.10581	0.00159427	Up
Igfbp5	1.71289	0.776431	8.21529e-07	Up
Ikzf1	2.21661	1.14836	1.10104e-06	Up
Il10ra	1.62987	0.704756	0.00519849	Up
Il1r1	1.83937	0.879208	0.00029308	Up
Il27ra	2.62225	1.39081	0.00366057	Up
Il33	1.50741	0.592075	0.00079038	Up
Il4ra	1.83416	0.875121	0.000260117	Up
Inhba	1.99185	0.99411	9.06132e-06	Up
Inpp5d	1.73634	0.796047	5.30998e-05	Up
Insyn2a	0.601233	-0.734003	0.000576723	Down
Irak4	1.72996	0.790735	0.00972751	Up
Irf5	2.0305	1.02184	0.000707074	Up
Irf8	2.22225	1.15202	2.64018e-07	Up
Irs4	0.231943	-2.10816	0.00911266	Down
Itga11	1.88883	0.917491	0.00121391	Up
Itgam	1.93163	0.949822	0.00131396	Up
Itgax	66.1794	6.04831	2.94764e-10	Up
Itgb2	2.53908	1.34431	0.00223953	Up
Itgb5	1.71104	0.774873	3.06165e-07	Up
Kdm5d	1.99866	0.999037	1.2136e-23	Up
Klk6	6.75077	2.75505	0.000843795	Up
Krt20	2.06022	1.0428	0.00108071	Up
Lag3	4.56207	2.18969	1.49649e-05	Up
Lair1	1.9067	0.931081	0.001533	Up
Lamc2	0.515023	-0.957291	0.00109363	Down
Laptm5	2.56993	1.36173	1.11073e-06	Up
Lcn2	36.1075	5.17423	0.000137575	Up
Lcp1	1.72312	0.785023	0.00211167	Up
Lcp2	1.84288	0.881963	0.0029082	Up
Lgi4	1.55377	0.635775	0.0083581	Up
Lilr4b	4.78764	2.25932	0.000535381	Up
Lilrb4a	4.75358	2.24901	0.00025718	Up
Lin28b	1.7739	0.826927	0.000696249	Up
Lmcd1	1.70153	0.766833	0.00422063	Up
Lrg1	3.45948	1.79056	1.26876e-09	Up
Lrmp	5.13567	2.36055	1.46813e-05	Up
Lrrc29	0.508481	-0.975734	0.000510717	Down
Lsp1	2.76249	1.46597	5.85585e-07	Up
Ltf	23.8787	4.57765	0.0023659	Up
Ly86	3.69728	1.88646	1.834e-05	Up
Ly9	12.6209	3.65774	2.69018e-07	Up
Lyn	1.7266	0.787931	0.00335595	Up
Lyz2	3.81722	1.93252	7.16669e-06	Up
Mafb	1.63243	0.707018	8.17803e-05	Up
Maff	2.27249	1.18427	0.00256871	Up
Magel2	0.453006	-1.1424	0.000402552	Down
Mamdc2	2.08997	1.06348	0.00981847	Up
Map3k6	1.71766	0.780447	0.00011506	Up
Mboat1	1.9009	0.926681	0.00216094	Up
Megf11	0.627803	-0.671615	8.8437e-07	Down
Mid1	5.85299	2.54917	6.35972e-12	Up
Mlph	2.00379	1.00273	0.00139034	Up
Mlxipl	1.59518	0.673721	0.00670684	Up
Mmrn2	1.76558	0.820143	0.000638033	Up
Mpeg1	3.85998	1.94859	1.24866e-07	Up
Mrap2	0.516795	-0.952335	0.00270314	Down
Mrps6	0.544259	-0.877635	0.00102302	Down
Msn	1.61548	0.69196	9.44292e-10	Up
Myh7	0.50572	-0.983588	0.00951608	Down
Myo1f	3.33602	1.73813	3.03595e-07	Up
Myoc	0.645628	-0.631225	0.0060733	Down
Naip2	2.41645	1.27289	0.000538662	Up
Naip5	2.43772	1.28553	0.000114606	Up
Naip6	2.32144	1.21502	0.00446123	Up
Ncf1	2.19014	1.13102	0.000711907	Up
Ncf2	2.14098	1.09827	1.28938e-05	Up
Nckap1l	2.05152	1.03669	2.82711e-07	Up
Neurl3	3.08405	1.62482	0.00106309	Up
Nfam1	2.61309	1.38576	1.21869e-06	Up
Nfkb2	2.11678	1.08187	0.00191511	Up
Nipal2	0.621443	-0.686307	0.00406065	Down
Nlrc5	1.98561	0.989583	0.00178849	Up
Nlrp3	3.09426	1.62959	0.000378936	Up
Nxph2	0.377497	-1.40546	0.000788675	Down
Olfml3	1.62248	0.698203	0.000203213	Up
Olfr111	12.3248	3.62349	3.28275e-09	Up
Onecut2	1.53148	0.614925	0.00109918	Up
Osm	23.1765	4.53459	0.00768594	Up
Osmr	2.8683	1.52019	4.0469e-19	Up
P2rx7	1.51583	0.600112	0.000150398	Up
P2ry13	1.75663	0.812807	0.000129857	Up
Pcdhb16	1.57709	0.657266	0.000225194	Up
Pcdhb2	1.74929	0.806769	0.00717791	Up
Pcdhb4	1.95749	0.969001	0.000883118	Up
Pcdhb6	1.9565	0.968279	0.0010343	Up
Pcdhb9	1.85939	0.894831	1.19441e-09	Up
Pcdhga2	1.84226	0.881478	1.0585e-05	Up
Pdcd1	23.3252	4.54382	0.000395953	Up
Pgm5	2.14218	1.09908	1.20348e-06	Up
Pik3ap1	2.18093	1.12494	4.50969e-06	Up
Pik3cg	2.52343	1.33538	1.15657e-07	Up
Plagl1	0.46857	-1.09366	0.00243047	Down
Plau	4.06957	2.02487	7.91235e-10	Up
Plaur	4.23469	2.08226	0.000558137	Up
Plcg2	1.68808	0.755385	0.000302903	Up
Plcxd3	0.646358	-0.629595	0.00557099	Down
Pld4	1.92896	0.947826	0.000301598	Up
Plek	2.29936	1.20123	0.000171928	Up
Plin2	1.90342	0.928591	0.000571483	Up
Plppr1	0.636886	-0.650894	0.000820399	Down
Pmp22	1.86201	0.89686	5.11587e-08	Up
Ppp1r18	1.56952	0.650325	0.00127384	Up
Prnp	2.18578	1.12815	5.08447e-54	Up
Pros1	1.6143	0.690912	3.22896e-06	Up
Ptpn6	2.59603	1.37631	0.00810621	Up
Ptprc	3.31721	1.72997	1.17996e-11	Up
Ptprh	0.364623	-1.45552	0.0068336	Down
Rasal3	2.24471	1.16653	0.00954485	Up
Rasd1	1.53299	0.616349	0.000372956	Up
Rasgrp3	1.82167	0.865259	0.00564803	Up
Rassf4	2.01396	1.01003	0.000232962	Up
Rcsd1	1.52478	0.608598	0.00218786	Up
Resp18	0.547926	-0.867948	1.35215e-05	Down
Rgs1	6.67815	2.73945	0.00388655	Up
Rnase4	1.52457	0.608399	0.000328771	Up
Rps6ka1	1.54436	0.627012	0.00335094	Up
Rsph1	0.376781	-1.4082	0.00133552	Down
Rsph4a	0.568331	-0.815196	0.0065689	Down
Rtl3	1.98131	0.986455	0.00423472	Up
Runx1	2.29431	1.19806	0.00147109	Up
Rxfp3	0.569492	-0.812252	0.00115952	Down
Ryr1	1.5407	0.623584	0.00257874	Up
S100a6	1.61322	0.689946	0.00147308	Up
S100a8	8.35632	3.06287	0.00478807	Up
S100a9	9.45058	3.2404	0.00445979	Up
S100b	1.50497	0.589733	9.83077e-10	Up
Samsn1	3.4947	1.80517	0.000431314	Up
Sele	13.6533	3.77118	0.00690161	Up
Selplg	1.80175	0.849401	0.00222277	Up
Serpina3n	1.75489	0.811378	0.00420148	Up
Serpinb1a	1.76339	0.818353	0.00167991	Up
Serpine1	2.13706	1.09563	0.00364702	Up
Serpinf2	6.78284	2.76189	0.00199102	Up
Sfmbt2	0.598299	-0.741063	0.00827503	Down
Siglecf	4.38128	2.13135	0.000706415	Up
Siglech	1.68051	0.748903	4.46223e-06	Up
Slamf9	5.27313	2.39866	8.04766e-05	Up
Slc11a1	3.3474	1.74304	7.51692e-07	Up
Slc14a1	1.65662	0.728238	2.50823e-07	Up
Slc15a3	6.77222	2.75963	0.0073758	Up
Slc2a5	2.16746	1.116	3.37497e-05	Up
Slc38a5	2.52385	1.33562	5.30008e-06	Up
Slc4a5	0.0104149	-6.5852	0.00974934	Down
Slco2b1	1.65734	0.728871	0.000431119	Up
Slfn4	3.71943	1.89508	0.00898192	Up
Slit2	0.632145	-0.661673	0.00492909	Down
Spaca9	0.101629	-3.29861	0.00666489	Down
Spag6	1.9156	0.9378	0.00264653	Up
Spag8	0.422567	-1.24275	0.00248754	Down
Spi1	1.77869	0.830817	0.00946695	Up
Spp1	3.21924	1.68672	6.71864e-06	Up
Srgn	1.55558	0.637448	0.00279512	Up
Sstr1	0.571826	-0.806352	0.000909937	Down
St14	4.16064	2.05681	8.03552e-06	Up
Stat3	1.54476	0.627381	0.000111313	Up
Syt6	0.605256	-0.724382	0.00505438	Down
Syt9	0.539098	-0.89138	0.00872999	Down
Tacr3	0.438127	-1.19058	0.000406574	Down
Tbxas1	2.38141	1.25182	0.0041822	Up
Tcerg1l	0.630177	-0.666171	0.000242373	Down
Tdo2	2.17169	1.11881	3.13938e-05	Up
Tenm4	0.636678	-0.651363	0.00270565	Down
Tent5c	2.09928	1.06989	0.00910611	Up
Tex13c2	20.5678	4.36232	0.000225609	Up
Tfcp2l1	2.10375	1.07296	5.29411e-08	Up
Tgfb1	2.10156	1.07146	2.97921e-05	Up
Tgfbr2	1.6565	0.728139	1.03452e-05	Up
Thsd7b	0.596481	-0.745452	0.000459497	Down
Tifab	2.08937	1.06307	0.00110425	Up
Tlr1	3.67259	1.8768	0.0014062	Up
Tlr13	2.61629	1.38752	1.57472e-05	Up
Tlr2	5.37884	2.4273	0.000583637	Up
Tlr4	2.27954	1.18874	0.00247834	Up
Tlr7	2.16172	1.11218	4.37171e-05	Up
Tmc6	0.540994	-0.886316	0.00161748	Down
Tmem119	1.76343	0.818383	0.000991794	Up
Tmem163	0.558619	-0.840063	0.00020324	Down
Tmem252	2.38859	1.25616	1.92138e-07	Up
Tmem255a	0.620944	-0.687464	0.000917842	Down
Tmem72	0.009068	-6.785	0.00862425	Down
Tnc	0.450861	-1.14924	3.51895e-05	Down
Tnfaip8l2	1.92757	0.946786	0.00472821	Up
Tnfrsf1b	1.7882	0.838505	0.000573703	Up
Tnfsf8	27.6725	4.79038	7.84113e-06	Up
Tnxb	1.51532	0.59962	7.70461e-08	Up
Trdn	13.8119	3.78784	0.00391089	Up
Trem2	5.14227	2.36241	1.14848e-09	Up
Treml2	4.58324	2.19637	0.0044927	Up
Trpa1	5.12032	2.35623	0.00512829	Up
Ttc25	0.471262	-1.0854	0.00862823	Down
Txlnb	1.86429	0.898623	0.00518666	Up
Tyrobp	4.14904	2.05278	0.000411773	Up
Unc93b1	2.05613	1.03993	3.37626e-05	Up
Upk1b	2.75038	1.45963	0.0052852	Up
Uty	1.96226	0.972516	1.17227e-15	Up
Vav1	2.30922	1.20741	1.37109e-06	Up
Vegfd	0.473785	-1.0777	0.000144474	Down
Vim	1.61428	0.69089	6.85578e-13	Up
Vps13c	1.5915	0.670387	0.00286498	Up
Vsir	2.12043	1.08435	2.87292e-06	Up
Vwf	2.09427	1.06645	0.000122039	Up
Wdfy4	2.2966	1.1995	0.000317071	Up
Wdr6	0.626035	-0.675685	0.00148549	Down
Wipf1	1.59135	0.670251	6.21432e-05	Up
Xlr3b	5.58443	2.48141	0.00424205	Up
Xlr4b	5.03901	2.33314	0.000159012	Up
Zc3hav1	1.77943	0.831415	0.00210648	Up
Zcchc12	0.629154	-0.668514	0.00111217	Down
Zfhx4	1.683	0.751033	0.00759508	Up
Zfp366	1.53247	0.615855	0.00120009	Up
Zfp57	0.626947	-0.673583	0.00417016	Down
Zfp941	0.574612	-0.799341	2.4415e-05	Down
