# Supplementary material for: Multi-omics analysis reveals neuroinflammation, activated glial signaling, and dysregulated synaptic signaling and metabolism in the hippocampus of aged mice
Source: Front Aging Neurosci. 2022 Nov 3;14:964429. doi: 10.3389/fnagi.2022.964429 (PMC9669972; doi:10.3389/fnagi.2022.964429)
Supplement: Supplementary Table 4 — Top200 correlations of differential mRNA-differential metabolite. [file Table_4.XLSX]

## Sheet: T200
Num	Gene	Metabolites	CorrelationCoefficient	p-value	color
1	Tmem252	Carnosine	0.9984	3.999e-06	red
2	Arpp21	L-Threonine	0.9982	4.92e-06	red
3	Naip2	Allantoin	0.9978	7.578e-06	red
4	Gcnt1	3-Acetamidobutanal	-0.9977	7.995e-06	blue
5	Srgn	3-Acetamidobutanal	-0.9973	1.074e-05	blue
6	Tmc6	Citicoline	0.9971	1.266e-05	red
7	Lrrc29	Allantoin	-0.9968	1.572e-05	blue
8	Car10	Leucyl-Valine	0.9963	2.01e-05	red
9	Prnp	L-Serine	-0.9963	2.088e-05	blue
10	Lrg1	Taurine	-0.9957	2.735e-05	blue
11	Acer2	2-Pyridylacetic acid	0.9957	2.774e-05	red
12	Olfr111	Carnosine	0.9952	3.458e-05	red
13	Aspg	2-Pyridylacetic acid	0.9952	3.486e-05	red
14	Tacr3	N-Acetylglutamine	0.9947	4.13e-05	red
15	Pik3ap1	N-a-Acetyl-L-arginine	-0.9947	4.189e-05	blue
16	Car10	N-Acetylglutamine	0.9946	4.294e-05	red
17	Vav1	Creatinine	-0.9945	4.519e-05	blue
18	Ly9	1-deoxy-1-(N6-lysino)-D-fructose	-0.9945	4.575e-05	blue
19	Dock8	Allantoin	0.9943	4.833e-05	red
20	Arpp21	Citicoline	0.9943	4.839e-05	red
21	Prnp	2-Pyridylacetic acid	0.9942	5.018e-05	red
22	Adap2	8-Hydroxyguanine	-0.9939	5.58e-05	blue
23	Magel2	N-Acetylglutamine	0.9939	5.635e-05	red
24	Cdiptos	1-deoxy-1-(N6-lysino)-D-fructose	-0.9939	5.636e-05	blue
25	Hccs	N-a-Acetyl-L-arginine	-0.9938	5.707e-05	blue
26	Prnp	Carnosine	0.9938	5.84e-05	red
27	Sfmbt2	N-Acetylglutamine	0.9937	5.974e-05	red
28	Lyz2	1-deoxy-1-(N6-lysino)-D-fructose	-0.9936	6.111e-05	blue
29	Gpr34	2-Pyridylacetic acid	0.9936	6.212e-05	red
30	Hmgb3	1-Methylnicotinamide	0.9936	6.216e-05	red
31	Aspg	Creatinine	-0.9935	6.272e-05	blue
32	Txlnb	Phosphorylcholine	-0.9934	6.521e-05	blue
33	Msn	Taurine	-0.9933	6.748e-05	blue
34	Cd22	Tromethamine	-0.9932	6.959e-05	blue
35	Dmrt3	Leucyl-Valine	0.9929	7.535e-05	red
36	Gpr34	L-Serine	-0.9929	7.548e-05	blue
37	Aspg	L-Serine	-0.9928	7.781e-05	blue
38	Vav1	1-deoxy-1-(N6-lysino)-D-fructose	-0.9927	7.964e-05	blue
39	Arpp21	1-deoxy-1-(N6-lysino)-D-fructose	0.9926	8.098e-05	red
40	Tfcp2l1	2-Pyridylacetic acid	0.9926	8.108e-05	red
41	Ddx3y	N-a-Acetyl-L-arginine	-0.9923	8.944e-05	blue
42	C3ar1	Creatinine	-0.9922	9.049e-05	blue
43	Arpp21	Glycine	0.9919	9.91e-05	red
44	C4b	Creatinine	-0.9918	9.967e-05	blue
45	Tmem252	Homoanserine	0.9917	0.0001039	red
46	Gpr34	Creatinine	-0.9916	0.0001044	blue
47	Slc4a5	Tromethamine	0.9916	0.0001044	red
48	Dio2	Homocarnosine	0.9916	0.000106	red
49	Cd180	Allantoin	0.9914	0.0001103	red
50	Ccl6	1-deoxy-1-(N6-lysino)-D-fructose	-0.9912	0.0001153	blue
51	Rsph1	Ribitol	-0.991	0.0001207	blue
52	C4b	2-Pyridylacetic acid	0.991	0.000122	red
53	Apbb1ip	Creatinine	-0.9908	0.0001279	blue
54	Irf8	3-Acetamidobutanal	-0.9907	0.0001303	blue
55	Plau	3-Acetamidobutanal	-0.9906	0.0001316	blue
56	Abcc3	Leucyl-Valine	-0.9905	0.0001337	blue
57	Fam83h	(?��)-Tryptophan	0.9905	0.0001344	red
58	Acer2	1-deoxy-1-(N6-lysino)-D-fructose	-0.9905	0.0001349	blue
59	Pik3ap1	L-Alanine	-0.9904	0.0001386	blue
60	Lcn2	3-Acetamidobutanal	-0.9903	0.0001413	blue
61	C4b	L-Serine	-0.9903	0.0001421	blue
62	Plppr1	1-deoxy-1-(N6-lysino)-D-fructose	0.9902	0.0001429	red
63	Adgrl4	N-Acetylserine	-0.9901	0.0001451	blue
64	Plau	N-a-Acetyl-L-arginine	-0.9901	0.0001454	blue
65	Slc2a5	1-deoxy-1-(N6-lysino)-D-fructose	-0.99	0.0001494	blue
66	Epb41l4a	Homocarnosine	-0.9898	0.0001555	blue
67	Hcls1	2-Pyridylacetic acid	0.9897	0.0001582	red
68	Edn3	Tromethamine	0.9897	0.0001585	red
69	Epsti1	Taurine	-0.9897	0.0001592	blue
70	Mlph	3-Acetamidobutanal	-0.9897	0.0001595	blue
71	Rnase4	N-Acetylserine	-0.9897	0.00016	blue
72	Tmc6	Glycine	0.9896	0.0001624	red
73	Tmem72	Carnosine	-0.9896	0.0001632	blue
74	Tmc6	L-Threonine	0.9895	0.0001633	red
75	Havcr2	1-deoxy-1-(N6-lysino)-D-fructose	-0.9893	0.00017	blue
76	Slc14a1	Creatinine	-0.9891	0.0001775	blue
77	Mmrn2	1-Methylnicotinamide	-0.9891	0.0001787	blue
78	C3ar1	Phosphorylcholine	-0.9891	0.0001791	blue
79	Ly86	1-deoxy-1-(N6-lysino)-D-fructose	-0.989	0.0001818	blue
80	Hcls1	L-Serine	-0.9889	0.0001839	blue
81	F2r	D-Proline	0.9889	0.0001847	red
82	Fes	1-deoxy-1-(N6-lysino)-D-fructose	-0.9888	0.0001863	blue
83	Prnp	Creatinine	-0.9888	0.0001875	blue
84	Fes	Creatinine	-0.9888	0.0001878	blue
85	Ccdc189	Tromethamine	0.9888	0.0001883	red
86	Acer2	L-Serine	-0.9887	0.0001892	blue
87	Ly9	L-Threonine	-0.9886	0.000194	blue
88	Clec7a	1-deoxy-1-(N6-lysino)-D-fructose	-0.9886	0.0001955	blue
89	Lin28b	Allantoin	0.9884	0.0001997	red
90	Osmr	1-deoxy-1-(N6-lysino)-D-fructose	-0.9883	0.000203	blue
91	Tmem252	Ribitol	0.9883	0.0002035	red
92	Zfp366	N-a-Acetyl-L-arginine	-0.9883	0.0002053	blue
93	Aspg	1-deoxy-1-(N6-lysino)-D-fructose	-0.9882	0.0002064	blue
94	Nlrp3	1-Methylhistamine	-0.9882	0.0002068	blue
95	Tlr7	3-Acetamidobutanal	-0.9882	0.0002097	blue
96	Tbxas1	Allantoin	0.9881	0.0002102	red
97	Ikzf1	Homocarnosine	0.9881	0.0002109	red
98	Acer2	Creatinine	-0.9881	0.0002119	blue
99	Vav1	2-Pyridylacetic acid	0.9881	0.0002128	red
100	Tmem72	Ribitol	-0.988	0.0002139	blue
101	Tnxb	1-deoxy-1-(N6-lysino)-D-fructose	-0.988	0.0002149	blue
102	Galk1	Allantoin	-0.988	0.0002167	blue
103	Cd48	Carnosine	0.9877	0.0002251	red
104	Dmrt3	N-Acetylglutamine	0.9877	0.0002263	red
105	Ccl6	L-Threonine	-0.9876	0.0002282	blue
106	Slc2a5	Creatinine	-0.9876	0.0002304	blue
107	Arl11	Leucyl-Valine	-0.9874	0.0002362	blue
108	Sfmbt2	Leucyl-Valine	0.9874	0.0002364	red
109	Cdiptos	N-Oleoylethanolamine	-0.9874	0.000237	blue
110	Ptprc	2-Pyridylacetic acid	0.9874	0.0002384	red
111	Pmp22	Creatinine	-0.9873	0.00024	blue
112	Zfp366	L-Tyrosine	-0.9873	0.0002425	blue
113	Apbb1ip	L-Serine	-0.9873	0.0002427	blue
114	Chia1	Allantoin	-0.9872	0.0002443	blue
115	Apbb1ip	2-Pyridylacetic acid	0.9872	0.0002447	red
116	Entpd1	N-a-Acetyl-L-arginine	-0.9871	0.0002468	blue
117	Tmem72	Tromethamine	0.9871	0.0002504	red
118	Gfap	Creatinine	-0.987	0.000251	blue
119	Acer2	N-a-Acetyl-L-arginine	-0.987	0.0002522	blue
120	Arhgap45	N-a-Acetyl-L-arginine	-0.987	0.0002526	blue
121	Entpd1	2-Pyridylacetic acid	0.987	0.0002537	red
122	Olfr111	L-Serine	-0.9869	0.0002565	blue
123	Tlr1	3-Acetamidobutanal	-0.9867	0.000264	blue
124	Tfcp2l1	L-Serine	-0.9865	0.0002727	blue
125	Zfp366	Phosphorylcholine	-0.9863	0.0002794	blue
126	Csf3r	Creatinine	-0.9862	0.0002837	blue
127	Pcdhb4	Tromethamine	-0.9862	0.0002842	blue
128	Cyba	Homocarnosine	0.9861	0.0002903	red
129	Lsp1	L-Threonine	-0.986	0.0002922	blue
130	Ly86	Creatinine	-0.9859	0.000297	blue
131	Adamtsl3	Carnosine	0.9858	0.0002992	red
132	Tmem252	N6-Acetyl-L-lysine	-0.9858	0.0003001	blue
133	Vav1	L-Serine	-0.9858	0.0003004	blue
134	Lyz2	Creatinine	-0.9854	0.0003161	blue
135	Uty	Homocarnosine	0.9854	0.0003166	red
136	Tmem252	L-Serine	-0.9854	0.0003184	blue
137	Edn3	Allantoin	-0.9852	0.000325	blue
138	Hcls1	Creatinine	-0.9852	0.0003272	blue
139	Unc93b1	Creatinine	-0.9851	0.0003296	blue
140	Kdm5d	L-Alanine	-0.9851	0.0003297	blue
141	Ptprc	L-Serine	-0.9851	0.0003332	blue
142	Pcdhb9	Homocarnosine	0.985	0.0003336	red
143	Ptprc	Creatinine	-0.985	0.000337	blue
144	Draxin	gamma-Glutamylglutamic acid	0.985	0.0003378	red
145	Cd22	Ribitol	0.9848	0.000344	red
146	Kdm5d	N-a-Acetyl-L-arginine	-0.9848	0.0003456	blue
147	Ch25h	N-a-Acetyl-L-arginine	-0.9847	0.0003482	blue
148	Txlnb	Dimethylglycine	-0.9847	0.0003491	blue
149	Pros1	1-Methylnicotinamide	-0.9847	0.0003503	blue
150	Myo1f	3-Acetamidobutanal	-0.9847	0.0003511	blue
151	Siglecf	Homocarnosine	0.9847	0.0003516	red
152	Itgax	L-Serine	-0.9846	0.0003522	blue
153	Endou	1-deoxy-1-(N6-lysino)-D-fructose	-0.9846	0.0003538	blue
154	Epsti1	gamma-Glutamylleucine	-0.9845	0.0003594	blue
155	Inhba	Leucyl-Valine	-0.9844	0.000361	blue
156	Plagl1	N-Acetylglutamine	0.9844	0.0003622	red
157	Cmklr1	Citicoline	-0.9844	0.0003622	blue
158	Anxa3	3-Acetamidobutanal	-0.9844	0.0003628	blue
159	Lsp1	Citicoline	-0.9844	0.0003631	blue
160	Pik3cg	1-Methylnicotinamide	-0.9843	0.0003684	blue
161	Fcgr3	Creatinine	-0.9842	0.0003706	blue
162	Hccs	L-Alanine	-0.9842	0.0003732	blue
163	Slc14a1	2-Pyridylacetic acid	0.9842	0.0003741	red
164	Ch25h	L-Tyrosine	-0.9841	0.000377	blue
165	Lrg1	N-a-Acetyl-L-arginine	-0.9841	0.0003773	blue
166	Lrg1	Trimethylamine N-oxide	0.984	0.0003807	red
167	Slamf9	Creatinine	-0.9839	0.0003845	blue
168	Cdiptos	L-Threonine	-0.9839	0.0003864	blue
169	Cd48	Allantoin	0.9839	0.0003864	red
170	Slc14a1	L-Serine	-0.9838	0.0003895	blue
171	Treml2	Hydroxyphenyllactic acid	-0.9838	0.0003926	blue
172	C3ar1	L-Serine	-0.9837	0.0003955	blue
173	Cd86	L-Serine	-0.9837	0.0003965	blue
174	Eif2s3y	Trimethylamine N-oxide	0.9836	0.0004011	red
175	C3ar1	2-Pyridylacetic acid	0.9835	0.0004051	red
176	Gsdmd	L-Threonine	-0.9835	0.0004067	blue
177	Fermt3	gamma-Glutamylleucine	-0.9834	0.0004095	blue
178	Slamf9	L-Serine	-0.9833	0.0004152	blue
179	9930111J21Rik1	1-Methylnicotinamide	-0.9832	0.0004222	blue
180	Cul4b	Tromethamine	0.9831	0.0004244	red
181	F2r	Dimethylglycine	0.9831	0.0004248	red
182	Tnfrsf1b	Citicoline	-0.9831	0.0004255	blue
183	Onecut2	Allantoin	0.9831	0.0004267	red
184	Cd86	Carnosine	0.983	0.0004286	red
185	Srgn	N-Acetylserine	-0.983	0.0004303	blue
186	Adgre1	L-Serine	-0.983	0.0004318	blue
187	Mrap2	Allantoin	-0.9829	0.0004353	blue
188	Csf3r	2-Pyridylacetic acid	0.9829	0.0004354	red
189	Apbb1ip	1-deoxy-1-(N6-lysino)-D-fructose	-0.9829	0.0004355	blue
190	Tmem252	Palmitoylethanolamide	-0.9829	0.0004373	blue
191	Trem2	2-Pyridylacetic acid	0.9829	0.0004387	red
192	Gfap	L-Serine	-0.9828	0.0004409	blue
193	Mid1	2-Pyridylacetic acid	0.9828	0.0004416	red
194	Adgre1	2-Pyridylacetic acid	0.9828	0.0004428	red
195	Galk1	Palmitoylethanolamide	0.9828	0.0004437	red
196	Tnfrsf1b	1-deoxy-1-(N6-lysino)-D-fructose	-0.9827	0.0004456	blue
197	Olfr111	2-Pyridylacetic acid	0.9827	0.0004476	red
198	Ctss	Creatinine	-0.9827	0.0004484	blue
199	Itgax	2-Pyridylacetic acid	0.9826	0.0004533	red
200	Gadl1	Allantoin	0.9825	0.000455	red
